# Supplementary material for: Screening the Cancer Genome Atlas Database for Genes of Prognostic Value in Acute Myeloid Leukemia
Source: Front Oncol. 2020 Jan 21;9:1509. doi: 10.3389/fonc.2019.01509 (PMC6990132; doi:10.3389/fonc.2019.01509)
Supplement: Supplementary Table 2 — DEGs based on immune score group. [file Table_2.XLSX]

## Sheet: immune score group
row.names(tT)	logFC	AveExpr	t	P.Value	adj.P.Val	B	regulated
CDK6	1.13237	13.9376	9.41946	3.01e-17	2.13e-15	28.571	Up-Regulated
LOC646851	1.75409	5.61587	9.39662	3.47e-17	2.45e-15	28.4297	Up-Regulated
C14orf79	1.12098	6.08746	9.17669	1.37e-16	8.75e-15	27.0747	Up-Regulated
RGS9BP	1.92276	3.59502	8.6262	4.09e-15	2.1e-13	23.7327	Up-Regulated
RPGRIP1L	1.05481	6.86752	8.4722	1.04e-14	5.04e-13	22.8119	Up-Regulated
ALDH5A1	1.01855	9.59748	8.31253	2.73e-14	1.24e-12	21.8644	Up-Regulated
WDR31	1.07435	5.97275	8.0695	1.17e-13	4.85e-12	20.4369	Up-Regulated
C13orf38	1.55072	4.86855	7.91027	2.99e-13	1.15e-11	19.5119	Up-Regulated
WDR93	1.26701	3.17937	7.74958	7.68e-13	2.75e-11	18.587	Up-Regulated
ZNF323	1.09973	6.82714	7.54821	2.47e-12	8.01e-11	17.441	Up-Regulated
ADAM22	1.91675	4.8662	7.53991	2.59e-12	8.36e-11	17.3941	Up-Regulated
MEX3B	1.44575	8.55796	7.48902	3.47e-12	1.09e-10	17.107	Up-Regulated
NEK5	1.48734	2.65781	7.3599	7.27e-12	2.13e-10	16.383	Up-Regulated
TMEM67	1.41111	6.93344	7.2391	1.44e-11	4.01e-10	15.7115	Up-Regulated
SOHLH2	1.84924	4.35649	7.22404	1.57e-11	4.33e-10	15.6282	Up-Regulated
C19orf51	2.33539	3.78403	7.21117	1.69e-11	4.62e-10	15.5571	Up-Regulated
LOC286467	1.12053	7.63667	7.14656	2.43e-11	6.5e-10	15.2012	Up-Regulated
CMBL	1.39475	8.18954	6.92041	8.55e-11	2.04e-09	13.969	Up-Regulated
FAHD2B	1.00994	5.72083	6.80283	1.63e-10	3.7e-09	13.3371	Up-Regulated
ZCCHC18	1.21023	4.58576	6.78829	1.77e-10	3.97e-09	13.2594	Up-Regulated
DNAH3	1.14607	2.56331	6.77494	1.9e-10	4.24e-09	13.1881	Up-Regulated
AEBP1	1.5936	8.34794	6.77377	1.91e-10	4.26e-09	13.1819	Up-Regulated
C9orf43	1.6263	5.9363	6.74529	2.23e-10	4.88e-09	13.0301	Up-Regulated
C6orf225	1.17866	4.878	6.68287	3.13e-10	6.6e-09	12.6988	Up-Regulated
PLXNB1	1.70486	7.76407	6.60876	4.68e-10	9.51e-09	12.3078	Up-Regulated
ARMC9	1.35921	5.05928	6.5903	5.17e-10	1.04e-08	12.2108	Up-Regulated
MLLT11	1.13465	7.43158	6.54256	6.67e-10	1.32e-08	11.9608	Up-Regulated
SHF	1.14127	6.13604	6.49295	8.7e-10	1.68e-08	11.702	Up-Regulated
CABLES1	1.52259	7.35691	6.41703	1.3e-09	2.42e-08	11.3084	Up-Regulated
SC65	1.02899	5.76277	6.34973	1.86e-09	3.36e-08	10.9619	Up-Regulated
REEP2	1.17748	1.94799	6.31512	2.23e-09	3.94e-08	10.7845	Up-Regulated
KLHL23	1.17826	7.22864	6.29309	2.5e-09	4.38e-08	10.6719	Up-Regulated
ZNF114	1.28563	4.87598	6.25598	3.04e-09	5.21e-08	10.4828	Up-Regulated
LOC168474	1.20424	4.72895	6.2425	3.26e-09	5.56e-08	10.4143	Up-Regulated
DPY19L2P2	1.01679	8.11815	6.22588	3.55e-09	5.99e-08	10.33	Up-Regulated
ZNF610	1.13704	6.25505	6.1859	4.37e-09	7.26e-08	10.1277	Up-Regulated
EMID1	1.70587	8.6743	6.17533	4.62e-09	7.63e-08	10.0744	Up-Regulated
JUB	1.22857	4.21116	6.16747	4.81e-09	7.89e-08	10.0347	Up-Regulated
ACSM3	1.3337	7.93268	6.16215	4.94e-09	8.06e-08	10.0079	Up-Regulated
MEGF6	1.04237	10.5299	6.1455	5.39e-09	8.71e-08	9.92412	Up-Regulated
MEX3A	1.84093	5.80365	6.10849	6.52e-09	1.03e-07	9.73834	Up-Regulated
TSPAN11	1.09783	3.65374	6.08783	7.25e-09	1.14e-07	9.63494	Up-Regulated
ANKRD13B	1.03642	7.26031	6.08026	7.54e-09	1.18e-07	9.59714	Up-Regulated
MYOZ3	1.12966	6.39096	6.07922	7.58e-09	1.19e-07	9.59194	Up-Regulated
CEP70	1.13024	8.12458	6.07576	7.72e-09	1.2e-07	9.57465	Up-Regulated
CBX2	1.44011	8.89293	6.06994	7.95e-09	1.24e-07	9.54561	Up-Regulated
KIAA0895	1.28904	5.66393	6.03562	9.48e-09	1.44e-07	9.3747	Up-Regulated
DPY19L2P1	1.54325	3.2407	6.0354	9.49e-09	1.44e-07	9.37361	Up-Regulated
SCN11A	1.24287	3.72651	6.02991	9.76e-09	1.48e-07	9.3463	Up-Regulated
CDH24	1.18818	6.30899	6.02607	9.95e-09	1.51e-07	9.32726	Up-Regulated
OGDHL	1.91339	1.87296	6.02111	1.02e-08	1.54e-07	9.30263	Up-Regulated
GJC1	1.15771	2.8421	6.0023	1.12e-08	1.67e-07	9.20937	Up-Regulated
LOC342346	1.13592	4.29268	5.95714	1.41e-08	2.06e-07	8.98625	Up-Regulated
PLEKHG4	1.20863	8.04854	5.9208	1.7e-08	2.42e-07	8.80749	Up-Regulated
GYG2	1.755	4.37059	5.91952	1.71e-08	2.43e-07	8.8012	Up-Regulated
NAT8L	1.47155	3.54149	5.91402	1.76e-08	2.49e-07	8.77425	Up-Regulated
MAP1A	1.54343	10.0285	5.91371	1.76e-08	2.49e-07	8.77271	Up-Regulated
MRC2	1.77749	8.77257	5.85896	2.32e-08	3.19e-07	8.50498	Up-Regulated
RTN4R	1.41674	7.22868	5.83963	2.55e-08	3.46e-07	8.41087	Up-Regulated
VWCE	1.36958	6.56325	5.8327	2.64e-08	3.58e-07	8.37713	Up-Regulated
GATSL2	1.98597	3.02659	5.82012	2.82e-08	3.79e-07	8.31604	Up-Regulated
ARHGEF16	1.10857	2.28739	5.81877	2.83e-08	3.81e-07	8.3095	Up-Regulated
PALM	1.88479	7.02613	5.79951	3.12e-08	4.16e-07	8.21614	Up-Regulated
C9orf93	1.03302	7.47863	5.78128	3.42e-08	4.53e-07	8.12797	Up-Regulated
PRSSL1	1.42589	10.9333	5.73639	4.27e-08	5.56e-07	7.91165	Up-Regulated
CNIH3	1.15894	1.86937	5.73017	4.4e-08	5.72e-07	7.88175	Up-Regulated
ITPKA	1.42546	4.07834	5.72505	4.52e-08	5.85e-07	7.8572	Up-Regulated
DLL3	1.67905	1.55372	5.72172	4.59e-08	5.93e-07	7.84121	Up-Regulated
PURG	1.84222	1.66586	5.71689	4.7e-08	6.06e-07	7.81806	Up-Regulated
DKFZP434L187	1.73968	4.41066	5.70933	4.88e-08	6.26e-07	7.78181	Up-Regulated
DOK4	1.17828	6.50526	5.65537	6.37e-08	7.96e-07	7.52413	Up-Regulated
IRX5	2.24317	3.05762	5.64118	6.83e-08	8.47e-07	7.45665	Up-Regulated
MLC1	1.07521	11.1269	5.63665	6.98e-08	8.64e-07	7.43513	Up-Regulated
RAB38	1.32692	5.66723	5.6162	7.71e-08	9.45e-07	7.3381	Up-Regulated
GCAT	1.13848	6.36001	5.60743	8.05e-08	9.84e-07	7.29657	Up-Regulated
EFCAB6	1.12563	2.24972	5.60711	8.06e-08	9.85e-07	7.29506	Up-Regulated
GPC2	1.01601	5.30541	5.60666	8.08e-08	9.87e-07	7.29296	Up-Regulated
COL2A1	2.10084	2.50203	5.59341	8.62e-08	1.05e-06	7.23029	Up-Regulated
UGT3A2	2.53158	4.59736	5.57519	9.42e-08	1.13e-06	7.14433	Up-Regulated
TTC8	1.11513	6.86184	5.53545	1.14e-07	1.35e-06	6.95746	Up-Regulated
LRP5	1.01878	9.64035	5.532	1.16e-07	1.37e-06	6.94132	Up-Regulated
KIAA1549	1.19757	8.70874	5.5313	1.17e-07	1.37e-06	6.93802	Up-Regulated
DYTN	1.582	4.31433	5.49945	1.36e-07	1.57e-06	6.78899	Up-Regulated
GPSM1	1.01838	9.41144	5.49571	1.38e-07	1.6e-06	6.77154	Up-Regulated
TMSB15B	1.12645	5.42745	5.45656	1.67e-07	1.89e-06	6.58931	Up-Regulated
DUSP15	1.36563	1.81938	5.43253	1.87e-07	2.09e-06	6.47792	Up-Regulated
MSI2	1.11541	9.92181	5.43114	1.89e-07	2.1e-06	6.47146	Up-Regulated
TEKT2	1.36246	2.79721	5.4189	2e-07	2.22e-06	6.41488	Up-Regulated
PTK7	1.28457	9.21965	5.40137	2.18e-07	2.39e-06	6.33396	Up-Regulated
KIF7	1.26288	5.64572	5.39276	2.27e-07	2.48e-06	6.29429	Up-Regulated
SMO	1.50645	5.74108	5.38143	2.39e-07	2.61e-06	6.24214	Up-Regulated
TMEM217	1.04635	6.5464	5.37854	2.42e-07	2.64e-06	6.22884	Up-Regulated
RAC3	1.07353	5.43887	5.34349	2.86e-07	3.05e-06	6.06815	Up-Regulated
DNMT3B	1.06019	9.13467	5.33999	2.91e-07	3.1e-06	6.05214	Up-Regulated
FAM86B2	1.09482	1.42902	5.33927	2.92e-07	3.11e-06	6.04882	Up-Regulated
PPM1H	1.00979	8.61956	5.3264	3.1e-07	3.28e-06	5.99004	Up-Regulated
CHD5	1.59633	5.05347	5.32282	3.16e-07	3.32e-06	5.97368	Up-Regulated
TMPRSS11D	1.08777	3.27013	5.31877	3.22e-07	3.38e-06	5.95524	Up-Regulated
C14orf37	1.45526	3.34079	5.31796	3.23e-07	3.39e-06	5.95154	Up-Regulated
DKFZp686O24166	1.01253	7.62602	5.30427	3.45e-07	3.57e-06	5.88917	Up-Regulated
TBC1D16	1.26436	6.33718	5.29017	3.68e-07	3.79e-06	5.82507	Up-Regulated
EPCAM	2.14962	3.95356	5.28674	3.74e-07	3.84e-06	5.80952	Up-Regulated
CERCAM	1.09985	8.68833	5.24637	4.52e-07	4.55e-06	5.62673	Up-Regulated
OBSCN	1.22805	9.80334	5.24619	4.53e-07	4.55e-06	5.62588	Up-Regulated
RAB9B	1.05636	3.85086	5.23326	4.81e-07	4.8e-06	5.56756	Up-Regulated
SUGT1P1	1.14711	4.07755	5.23178	4.84e-07	4.83e-06	5.56091	Up-Regulated
NTNG2	1.68679	8.42033	5.22671	4.96e-07	4.92e-06	5.53804	Up-Regulated
ATP7B	1.46494	7.51088	5.21757	5.17e-07	5.11e-06	5.49692	Up-Regulated
TNNI3	1.16559	1.0431	5.2123	5.3e-07	5.22e-06	5.47324	Up-Regulated
RAGE	1.08043	6.28205	5.21017	5.35e-07	5.26e-06	5.46365	Up-Regulated
DPY19L2P4	1.06427	2.03862	5.20671	5.44e-07	5.34e-06	5.44812	Up-Regulated
FAM198A	1.48735	2.98197	5.20215	5.56e-07	5.43e-06	5.42764	Up-Regulated
DNM1	1.34024	8.7928	5.1977	5.67e-07	5.54e-06	5.40767	Up-Regulated
TSPAN10	1.03675	2.46349	5.18672	5.97e-07	5.78e-06	5.35846	Up-Regulated
TMEFF1	1.0021	3.97018	5.18312	6.07e-07	5.86e-06	5.34235	Up-Regulated
ZBTB8A	1.11075	8.43258	5.17678	6.25e-07	6.01e-06	5.31401	Up-Regulated
LASS1	1.23491	4.32949	5.16576	6.58e-07	6.28e-06	5.26478	Up-Regulated
RHOBTB1	1.30865	7.56684	5.15001	7.07e-07	6.71e-06	5.19454	Up-Regulated
BIVM	1.00202	8.88435	5.13869	7.45e-07	7.02e-06	5.14414	Up-Regulated
ARHGEF17	1.13516	9.61886	5.12487	7.94e-07	7.43e-06	5.08274	Up-Regulated
MAST1	1.14745	4.12591	5.12484	7.95e-07	7.43e-06	5.0826	Up-Regulated
ACP6	1.18743	7.40855	5.12152	8.07e-07	7.53e-06	5.06786	Up-Regulated
TYRO3	1.33663	4.61715	5.10988	8.51e-07	7.9e-06	5.01628	Up-Regulated
FAM86B1	1.05422	5.21561	5.09984	8.91e-07	8.24e-06	4.97183	Up-Regulated
SAMD11	1.56292	4.43722	5.09705	9.03e-07	8.33e-06	4.95946	Up-Regulated
LOC100101266	1.07564	4.14057	5.09697	9.03e-07	8.33e-06	4.95912	Up-Regulated
HHIP	1.44975	2.57064	5.07418	1e-06	9.14e-06	4.85855	Up-Regulated
LOC149134	1.00079	7.47114	5.05315	1.1e-06	9.93e-06	4.76601	Up-Regulated
ARVCF	1.06207	7.02082	5.05276	1.11e-06	9.94e-06	4.76431	Up-Regulated
IGF1R	1.25143	9.62872	5.05173	1.11e-06	9.98e-06	4.75978	Up-Regulated
CTXN1	1.06157	2.46326	5.05044	1.12e-06	1e-05	4.75411	Up-Regulated
PCSK4	1.11107	5.50184	5.05012	1.12e-06	1e-05	4.75269	Up-Regulated
EGFL8	1.12103	6.04685	5.04125	1.16e-06	1.04e-05	4.71377	Up-Regulated
ESYT3	1.12152	3.55583	5.01659	1.3e-06	1.15e-05	4.60581	Up-Regulated
AUTS2	1.07496	8.15418	5.01107	1.34e-06	1.18e-05	4.5817	Up-Regulated
ACSM1	1.48396	4.18973	5.00854	1.35e-06	1.19e-05	4.57068	Up-Regulated
C19orf77	1.30915	9.22852	4.9992	1.41e-06	1.24e-05	4.52995	Up-Regulated
HSPA4L	1.72073	4.22955	4.99025	1.47e-06	1.28e-05	4.49097	Up-Regulated
HSPG2	1.12556	10.9727	4.96228	1.67e-06	1.43e-05	4.3695	Up-Regulated
ZSCAN23	1.7282	4.44888	4.95576	1.72e-06	1.47e-05	4.34125	Up-Regulated
SSTR2	1.10217	3.33733	4.95293	1.74e-06	1.49e-05	4.329	Up-Regulated
ZNF648	1.26261	1.73589	4.95127	1.75e-06	1.5e-05	4.32179	Up-Regulated
FTCD	1.045	1.64462	4.94471	1.8e-06	1.54e-05	4.29342	Up-Regulated
DYX1C1	1.09168	4.74903	4.93366	1.89e-06	1.61e-05	4.24571	Up-Regulated
GPT2	1.05642	8.73216	4.92586	1.96e-06	1.66e-05	4.21206	Up-Regulated
SPNS2	1.12079	9.75832	4.91423	2.07e-06	1.74e-05	4.16199	Up-Regulated
MDFI	1.96062	6.01154	4.86961	2.52e-06	2.08e-05	3.97066	Up-Regulated
NPM2	1.3451	5.48177	4.86538	2.57e-06	2.11e-05	3.95258	Up-Regulated
STON1	1.20712	6.06927	4.84365	2.83e-06	2.29e-05	3.85996	Up-Regulated
NKD1	1.17741	3.87574	4.8372	2.91e-06	2.35e-05	3.8325	Up-Regulated
CDC42BPG	1.05424	5.81954	4.82937	3.01e-06	2.42e-05	3.79922	Up-Regulated
TRIM74	1.0084	3.32668	4.8239	3.09e-06	2.47e-05	3.77601	Up-Regulated
LOXL4	1.27513	5.59143	4.80802	3.31e-06	2.64e-05	3.70871	Up-Regulated
DBN1	1.03494	8.14587	4.80696	3.33e-06	2.65e-05	3.70426	Up-Regulated
NAALADL2	1.37434	3.1066	4.78321	3.69e-06	2.91e-05	3.60393	Up-Regulated
CASKIN1	1.00117	2.57015	4.78268	3.7e-06	2.91e-05	3.6017	Up-Regulated
ZNF711	2.28558	6.63466	4.77496	3.83e-06	3e-05	3.5692	Up-Regulated
DOC2A	1.31806	6.05105	4.76914	3.93e-06	3.07e-05	3.54469	Up-Regulated
WT1	1.61615	7.10149	4.76403	4.02e-06	3.13e-05	3.52322	Up-Regulated
DOCK3	1.16352	5.16287	4.74942	4.28e-06	3.31e-05	3.46188	Up-Regulated
FAM171A2	1.28698	4.21131	4.74274	4.41e-06	3.39e-05	3.43387	Up-Regulated
CACNA1C	1.20703	5.27672	4.73892	4.48e-06	3.44e-05	3.41789	Up-Regulated
LOC374491	1.39774	1.83659	4.73176	4.63e-06	3.54e-05	3.38792	Up-Regulated
NLGN2	1.00184	6.60742	4.71191	5.04e-06	3.84e-05	3.30509	Up-Regulated
SPTLC3	1.48873	5.85682	4.71065	5.07e-06	3.85e-05	3.29985	Up-Regulated
DPY19L2	1.57375	8.18498	4.69932	5.33e-06	4.02e-05	3.25267	Up-Regulated
NPW	1.35025	5.88019	4.68916	5.57e-06	4.18e-05	3.21044	Up-Regulated
VANGL2	1.57487	5.35449	4.68595	5.64e-06	4.23e-05	3.19714	Up-Regulated
KCNJ11	1.17332	3.02198	4.68104	5.76e-06	4.31e-05	3.17677	Up-Regulated
CEACAM19	1.45384	5.31499	4.6654	6.17e-06	4.58e-05	3.11201	Up-Regulated
ERG	1.02093	10.5891	4.66073	6.29e-06	4.66e-05	3.0927	Up-Regulated
CDK14	1.00213	7.71274	4.6236	7.38e-06	5.36e-05	2.93976	Up-Regulated
RTKN	1.06113	6.68001	4.61885	7.53e-06	5.46e-05	2.92026	Up-Regulated
LEP	1.27114	1.3352	4.61698	7.59e-06	5.5e-05	2.91259	Up-Regulated
MMP15	1.39576	5.71391	4.61686	7.6e-06	5.5e-05	2.91208	Up-Regulated
WASF1	1.2188	8.93531	4.60852	7.88e-06	5.67e-05	2.87788	Up-Regulated
KCNQ5	1.11037	9.20438	4.59224	8.44e-06	6.02e-05	2.81128	Up-Regulated
SMPDL3B	1.05153	5.95037	4.58271	8.79e-06	6.24e-05	2.77241	Up-Regulated
ITGB6	1.09785	1.09656	4.57801	8.97e-06	6.36e-05	2.75323	Up-Regulated
GDF1	1.10393	2.59097	4.57549	9.07e-06	6.42e-05	2.74298	Up-Regulated
SIX3	1.88128	1.65128	4.51692	1.16e-05	8e-05	2.5056	Up-Regulated
ZNF391	1.17189	4.72484	4.50321	1.23e-05	8.42e-05	2.45036	Up-Regulated
SLC29A4	1.18932	3.66389	4.50086	1.24e-05	8.49e-05	2.44091	Up-Regulated
CTSF	1.18464	6.98313	4.47646	1.38e-05	9.28e-05	2.343	Up-Regulated
KIRREL3	1.02109	5.16948	4.47395	1.39e-05	9.37e-05	2.33297	Up-Regulated
AVPR1B	1.13349	2.91926	4.466	1.44e-05	9.65e-05	2.30116	Up-Regulated
FAM154B	1.09708	3.22137	4.46498	1.45e-05	9.68e-05	2.29709	Up-Regulated
SPRY2	1.17531	8.30371	4.43194	1.66e-05	0.000109	2.16548	Up-Regulated
FANK1	1.05042	5.36109	4.42756	1.69e-05	0.000111	2.14806	Up-Regulated
ACCN2	1.30407	4.11072	4.39545	1.93e-05	0.000124	2.02097	Up-Regulated
GATA2	1.20543	10.1766	4.38011	2.06e-05	0.000132	1.96051	Up-Regulated
MMP2	1.80226	8.33724	4.37232	2.12e-05	0.000135	1.92988	Up-Regulated
CASKIN2	1.04909	6.48827	4.37162	2.13e-05	0.000136	1.92713	Up-Regulated
AIF1L	1.62314	7.54106	4.36806	2.16e-05	0.000137	1.91316	Up-Regulated
AMN	1.1327	5.30624	4.35237	2.31e-05	0.000145	1.85163	Up-Regulated
XKR5	1.11562	4.03594	4.34876	2.34e-05	0.000147	1.83752	Up-Regulated
BEND6	1.79388	4.74859	4.34565	2.37e-05	0.000148	1.82535	Up-Regulated
EBF4	1.43506	3.07731	4.34096	2.42e-05	0.000151	1.80703	Up-Regulated
MAP3K15	1.18138	2.60847	4.33881	2.44e-05	0.000152	1.79862	Up-Regulated
CPA3	1.91384	9.93983	4.33315	2.49e-05	0.000155	1.77651	Up-Regulated
GOLGA8A	1.01968	11.0081	4.30406	2.81e-05	0.000173	1.66332	Up-Regulated
IL17RE	1.65048	6.20327	4.30349	2.82e-05	0.000173	1.6611	Up-Regulated
TWIST1	1.28219	1.59364	4.29465	2.92e-05	0.000179	1.62685	Up-Regulated
GOLGA8B	1.14539	9.6454	4.27036	3.22e-05	0.000194	1.53297	Up-Regulated
GPHN	1.06239	7.02927	4.23464	3.72e-05	0.000221	1.39568	Up-Regulated
PTGER1	1.13709	2.66683	4.23341	3.74e-05	0.000221	1.39098	Up-Regulated
COL27A1	1.28001	3.0693	4.23229	3.76e-05	0.000222	1.38668	Up-Regulated
FLG	1.34794	4.26371	4.21531	4.02e-05	0.000236	1.32178	Up-Regulated
NKX3-1	1.1667	3.71656	4.21414	4.04e-05	0.000237	1.31733	Up-Regulated
PCBP3	1.75555	4.5547	4.18	4.63e-05	0.000267	1.18752	Up-Regulated
DST	1.2725	9.00459	4.13591	5.52e-05	0.00031	1.02113	Up-Regulated
KHDRBS3	1.38874	3.42432	4.12658	5.73e-05	0.000321	0.986121	Up-Regulated
EDA2R	1.2128	6.32429	4.10763	6.17e-05	0.000344	0.91519	Up-Regulated
ADAMTS14	1.34178	6.26784	4.10621	6.21e-05	0.000346	0.909871	Up-Regulated
WDR35	1.08415	8.62437	4.08628	6.71e-05	0.000369	0.83558	Up-Regulated
FAM19A5	1.37719	1.95013	4.07255	7.09e-05	0.000388	0.784592	Up-Regulated
C20orf203	1.06024	5.11581	4.06929	7.18e-05	0.000392	0.772492	Up-Regulated
SYDE1	1.13287	4.0809	4.03619	8.17e-05	0.00044	0.650179	Up-Regulated
FLG2	1.06964	2.05128	4.02995	8.37e-05	0.000448	0.627216	Up-Regulated
CYTL1	1.47792	8.64469	4.01289	8.94e-05	0.000476	0.56461	Up-Regulated
ZBTB7C	1.04195	2.19887	4.00873	9.08e-05	0.000482	0.549337	Up-Regulated
CCDC40	1.03	3.01125	3.98256	0.0001	0.000525	0.453796	Up-Regulated
BCAM	1.15757	5.29677	3.97904	0.000102	0.000531	0.440965	Up-Regulated
PRRT4	1.50788	6.4538	3.96299	0.000108	0.000559	0.38266	Up-Regulated
LAPTM4B	1.18627	8.88626	3.96182	0.000109	0.000561	0.378405	Up-Regulated
PRR15	1.25016	2.42212	3.95863	0.00011	0.000567	0.36684	Up-Regulated
SVOPL	1.1515	3.36056	3.92813	0.000124	0.000627	0.256667	Up-Regulated
AIG1	1.02687	7.53413	3.91593	0.00013	0.000654	0.2128	Up-Regulated
MDGA1	1.31411	6.92932	3.91448	0.00013	0.000656	0.207593	Up-Regulated
LOC399959	1.72209	2.78794	3.90903	0.000133	0.000668	0.188061	Up-Regulated
MYO1B	1.19793	5.68114	3.89904	0.000138	0.00069	0.152257	Up-Regulated
LAMC3	1.26457	3.524	3.8951	0.00014	0.000699	0.138154	Up-Regulated
SPATA6	1.1793	5.03194	3.89164	0.000142	0.000707	0.125811	Up-Regulated
EFNB3	1.13339	1.81406	3.87189	0.000153	0.000756	0.055385	Up-Regulated
CYP2E1	1.15777	5.23026	3.85194	0.000165	0.000807	-0.01543	Up-Regulated
PHLDB1	1.03741	5.36541	3.84234	0.000171	0.000833	-0.04939	Up-Regulated
SEMA3F	1.03711	3.50533	3.84206	0.000171	0.000833	-0.05038	Up-Regulated
SEZ6L2	1.15095	2.37641	3.82795	0.000181	0.000871	-0.10016	Up-Regulated
FGF17	1.0583	4.43996	3.82114	0.000185	0.000889	-0.12415	Up-Regulated
PLCH1	1.32208	5.38708	3.78689	0.000211	0.000993	-0.24417	Up-Regulated
SERPING1	1.0278	9.64543	3.78529	0.000212	0.000998	-0.24977	Up-Regulated
C1orf186	1.04913	8.64443	3.766	0.000228	0.001063	-0.31695	Up-Regulated
C1orf150	1.3648	7.88002	3.7652	0.000228	0.001065	-0.31975	Up-Regulated
ZDHHC15	1.0086	4.64069	3.75594	0.000236	0.001098	-0.35187	Up-Regulated
DCLK2	1.12552	4.02572	3.72929	0.00026	0.001193	-0.444	Up-Regulated
SRGAP3	1.1056	7.24025	3.72802	0.000262	0.001198	-0.44837	Up-Regulated
SCN9A	1.90241	4.97535	3.72492	0.000265	0.001209	-0.45905	Up-Regulated
TRO	1.48635	5.33949	3.70742	0.000282	0.00128	-0.51919	Up-Regulated
RASL12	1.16433	0.988487	3.68255	0.000309	0.001389	-0.60425	Up-Regulated
STXBP1	1.01043	6.05985	3.66631	0.000328	0.001461	-0.65949	Up-Regulated
STOX2	1.38318	3.10257	3.64978	0.000348	0.001542	-0.71554	Up-Regulated
ATP9A	1.26866	6.22872	3.64883	0.000349	0.001546	-0.71876	Up-Regulated
SULT1C4	1.21049	5.80595	3.629	0.000375	0.001647	-0.78568	Up-Regulated
PDPN	1.24832	0.799002	3.62746	0.000377	0.001654	-0.79088	Up-Regulated
UNCX	1.2586	1.10331	3.61743	0.000391	0.001708	-0.82459	Up-Regulated
NUDT10	1.50913	2.72725	3.59812	0.000419	0.001813	-0.88929	Up-Regulated
FGF13	1.47157	2.14027	3.59748	0.00042	0.001816	-0.89142	Up-Regulated
IGFBP2	1.42229	8.08568	3.55235	0.000493	0.002095	-1.04145	Up-Regulated
ITM2A	1.10524	10.0908	3.54119	0.000513	0.002169	-1.07828	Up-Regulated
GRIK5	1.07198	8.84209	3.53906	0.000517	0.002184	-1.08532	Up-Regulated
FUT6	1.00765	2.92305	3.52435	0.000544	0.002283	-1.13369	Up-Regulated
WIT1	1.40577	6.15088	3.51729	0.000558	0.00233	-1.15686	Up-Regulated
ADAMTS1	1.39744	4.42125	3.51474	0.000563	0.002349	-1.16522	Up-Regulated
SERPINE1	1.05301	7.05272	3.5119	0.000568	0.002369	-1.17451	Up-Regulated
LGR4	1.17142	4.91359	3.50169	0.000589	0.002446	-1.2079	Up-Regulated
PLS1	1.11776	5.66613	3.4849	0.000625	0.002575	-1.2626	Up-Regulated
CES3	1.00457	3.82039	3.47073	0.000656	0.002687	-1.3086	Up-Regulated
FAM5B	1.06574	1.06616	3.46725	0.000664	0.002716	-1.31988	Up-Regulated
TTLL10	1.14842	2.87314	3.46051	0.00068	0.002769	-1.34167	Up-Regulated
SLC24A3	1.50354	5.93641	3.45903	0.000684	0.002781	-1.34645	Up-Regulated
UNC13B	1.3521	6.16792	3.42282	0.000775	0.00311	-1.46292	Up-Regulated
OBSL1	1.11962	8.52268	3.40765	0.000816	0.003252	-1.51139	Up-Regulated
FLJ22536	1.37181	4.55535	3.38917	0.000869	0.003436	-1.57016	Up-Regulated
LOXL1	1.12628	3.36905	3.37648	0.000908	0.003563	-1.61037	Up-Regulated
PRRG1	1.37136	3.62224	3.36817	0.000934	0.003651	-1.63663	Up-Regulated
SHANK3	1.28076	9.41441	3.36074	0.000958	0.003731	-1.66007	Up-Regulated
LOC100130264	1.1526	3.26044	3.36022	0.000959	0.003736	-1.66171	Up-Regulated
TEX15	1.31523	1.88033	3.34906	0.000996	0.003856	-1.6968	Up-Regulated
UGT2B28	1.07151	2.6205	3.34883	0.000997	0.003858	-1.69753	Up-Regulated
KIAA0802	1.07457	5.9722	3.31327	0.001124	0.004281	-1.80869	Up-Regulated
TPTE2P1	1.16229	3.03409	3.31021	0.001136	0.004316	-1.81821	Up-Regulated
CYP4F11	1.05495	2.53383	3.29743	0.001186	0.00448	-1.85789	Up-Regulated
PCDHB13	1.03456	2.87752	3.2963	0.00119	0.004495	-1.86138	Up-Regulated
C21orf56	1.11315	6.80691	3.29555	0.001193	0.004504	-1.8637	Up-Regulated
NOG	1.11291	6.20823	3.2843	0.001239	0.004656	-1.89847	Up-Regulated
LPHN3	1.44435	3.50545	3.24215	0.001425	0.005257	-2.02788	Up-Regulated
DSC2	1.70633	6.06341	3.24127	0.001429	0.005269	-2.03056	Up-Regulated
PTPN14	1.33598	5.80545	3.23187	0.001474	0.005413	-2.0592	Up-Regulated
HRNR	1.01649	4.57735	3.223	0.001518	0.005555	-2.08618	Up-Regulated
HRASLS5	1.08038	2.55496	3.21128	0.001577	0.005746	-2.12172	Up-Regulated
PABPC4L	1.18962	1.86818	3.20572	0.001606	0.005829	-2.13852	Up-Regulated
MYO5C	1.09916	7.96874	3.19478	0.001665	0.006005	-2.17152	Up-Regulated
COL4A5	2.08093	6.22159	3.17972	0.001749	0.006263	-2.21683	Up-Regulated
SNCAIP	1.30622	2.46839	3.17343	0.001785	0.006379	-2.23566	Up-Regulated
ARPP21	1.58564	3.07325	3.16598	0.001829	0.00652	-2.25797	Up-Regulated
NPTX1	1.11258	3.32327	3.10842	0.002202	0.007625	-2.4286	Up-Regulated
CCL1	1.06048	1.77641	3.10342	0.002237	0.00772	-2.44329	Up-Regulated
SLC16A2	1.07513	3.31105	3.09253	0.002316	0.007955	-2.47522	Up-Regulated
LEPREL2	1.06192	4.6708	3.08252	0.002391	0.008178	-2.50448	Up-Regulated
TOM1L1	1.22468	3.98289	3.07672	0.002436	0.008315	-2.52139	Up-Regulated
ADRA2A	1.11698	4.89769	3.068	0.002504	0.008518	-2.54677	Up-Regulated
NKD2	1.08485	2.34924	3.06115	0.002559	0.00869	-2.56665	Up-Regulated
KDELC1	1.00338	5.00546	3.05727	0.002591	0.008777	-2.5779	Up-Regulated
STON2	1.05603	8.51068	3.03058	0.002818	0.009441	-2.65492	Up-Regulated
EVPL	1.225	6.70176	2.99942	0.003107	0.010274	-2.74405	Up-Regulated
PTPRG	1.15658	3.54623	2.99322	0.003167	0.010446	-2.7617	Up-Regulated
MUC4	1.04116	3.41744	2.97829	0.003318	0.010864	-2.80405	Up-Regulated
COL23A1	1.19528	6.31711	2.96602	0.003446	0.011218	-2.8387	Up-Regulated
SHANK1	1.28289	7.00021	2.96563	0.00345	0.011228	-2.83979	Up-Regulated
IGLL1	1.29967	8.13638	2.95467	0.003569	0.011586	-2.87063	Up-Regulated
ALOX12P2	1.11399	4.99519	2.94217	0.003709	0.011962	-2.9057	Up-Regulated
MATN4	1.02334	1.85297	2.8971	0.004257	0.013502	-3.03096	Up-Regulated
CLDN10	1.38713	3.52956	2.89102	0.004336	0.01373	-3.04771	Up-Regulated
IRX3	1.44843	4.48559	2.88165	0.004461	0.014075	-3.07349	Up-Regulated
CLEC11A	1.01494	10.8984	2.86913	0.004632	0.014524	-3.1078	Up-Regulated
DPP10	1.33	2.34162	2.86245	0.004727	0.014767	-3.12607	Up-Regulated
SALL4	1.04488	3.76217	2.79076	0.005853	0.017765	-3.31953	Up-Regulated
GLIS3	1.01415	3.39685	2.78028	0.006037	0.018223	-3.34744	Up-Regulated
ADAMTS18	1.07018	1.96846	2.75693	0.006465	0.019274	-3.40927	Up-Regulated
IRX1	1.24614	2.06114	2.74971	0.006603	0.019656	-3.42831	Up-Regulated
ADRA2C	1.02575	2.38878	2.7467	0.006661	0.019792	-3.43621	Up-Regulated
MYCN	1.08824	7.37798	2.74267	0.00674	0.019998	-3.4468	Up-Regulated
ANO7	1.03457	6.38988	2.7416	0.006761	0.020045	-3.44962	Up-Regulated
FBLN1	1.11182	3.69889	2.72593	0.007076	0.020855	-3.49064	Up-Regulated
INTU	1.00442	4.60015	2.68922	0.007867	0.022843	-3.58589	Up-Regulated
SEPP1	1.04322	9.23034	2.6087	0.009889	0.027884	-3.79065	Up-Regulated
MAMDC2	1.1363	7.73262	2.60352	0.010034	0.028242	-3.80361	Up-Regulated
NLRP2	1.0868	5.76301	2.59686	0.010223	0.028684	-3.82028	Up-Regulated
ASS1	1.06816	2.90722	2.5017	0.013295	0.035894	-4.05384	Up-Regulated
GPC6	1.17659	2.83996	2.46242	0.014786	0.039194	-4.14787	Up-Regulated
PHKA1	1.01083	4.60657	2.45719	0.014996	0.039647	-4.1603	Up-Regulated
SLC7A7	-3.74922	8.29805	-16.9802	1.32e-38	1.87e-34	77.0993	Down-Regulated
FGD2	-3.36556	8.99178	-16.9074	2.1e-38	1.87e-34	76.643	Down-Regulated
IGSF6	-2.66286	7.83689	-16.8414	3.21e-38	1.87e-34	76.228	Down-Regulated
MPEG1	-4.43072	10.9961	-16.8215	3.64e-38	1.87e-34	76.103	Down-Regulated
ARHGEF10L	-5.21773	5.83945	-16.7211	6.91e-38	2.84e-34	75.4713	Down-Regulated
KCTD12	-3.66627	9.95039	-16.6398	1.16e-37	3.98e-34	74.9586	Down-Regulated
SLC15A3	-3.72204	6.69914	-16.5867	1.63e-37	4.79e-34	74.6238	Down-Regulated
IFI30	-3.52399	10.1334	-16.0236	6.09e-36	1.56e-32	71.0552	Down-Regulated
MEFV	-4.3576	7.11906	-15.8708	1.63e-35	3.72e-32	70.0823	Down-Regulated
CD14	-4.83998	8.08134	-15.8226	2.23e-35	4.57e-32	69.775	Down-Regulated
C17orf87	-2.83799	6.7509	-15.7024	4.85e-35	9.06e-32	69.0074	Down-Regulated
C20orf118	-2.48947	7.42788	-15.592	9.93e-35	1.7e-31	68.3013	Down-Regulated
CLEC4A	-3.23485	6.17951	-15.551	1.29e-34	2.04e-31	68.0394	Down-Regulated
LILRA5	-4.84227	6.23382	-15.54	1.39e-34	2.04e-31	67.9685	Down-Regulated
TLR7	-3.74087	6.85217	-15.4484	2.52e-34	3.45e-31	67.3819	Down-Regulated
RBM47	-3.62376	8.47799	-15.3873	3.75e-34	4.81e-31	66.9902	Down-Regulated
NLRP12	-3.88725	7.33598	-15.3524	4.7e-34	5.68e-31	66.7663	Down-Regulated
TNFRSF1B	-2.58228	10.7662	-15.2449	9.47e-34	1.08e-30	66.076	Down-Regulated
FGL2	-3.24992	10.2189	-15.2159	1.14e-33	1.23e-30	65.8898	Down-Regulated
MYCL1	-4.21344	4.99045	-15.2071	1.21e-33	1.23e-30	65.8333	Down-Regulated
CTSS	-2.14595	12.4029	-15.2013	1.26e-33	1.23e-30	65.7959	Down-Regulated
CD1D	-4.00611	7.16634	-15.0791	2.79e-33	2.59e-30	65.0101	Down-Regulated
ADAP2	-3.048	7.35264	-15.0732	2.9e-33	2.59e-30	64.9723	Down-Regulated
LILRA6	-4.21171	7.5916	-15.0374	3.66e-33	3.13e-30	64.7418	Down-Regulated
CD300E	-4.95373	4.86001	-14.9965	4.78e-33	3.92e-30	64.4785	Down-Regulated
TLR8	-4.60793	7.72492	-14.9677	5.76e-33	4.55e-30	64.2933	Down-Regulated
SIGLEC9	-3.78556	6.70041	-14.9281	7.47e-33	5.68e-30	64.0381	Down-Regulated
CHST15	-3.4258	8.19139	-14.9032	8.79e-33	6.25e-30	63.8774	Down-Regulated
IL10RA	-2.31906	10.1882	-14.9024	8.83e-33	6.25e-30	63.8726	Down-Regulated
CD101	-3.10647	6.7188	-14.8791	1.03e-32	7.04e-30	63.7222	Down-Regulated
LRP1	-4.12749	10.5475	-14.8251	1.46e-32	9.69e-30	63.3737	Down-Regulated
LRRC25	-3.27777	8.47906	-14.7061	3.19e-32	2.04e-29	62.6056	Down-Regulated
LILRB1	-2.93832	8.13653	-14.6885	3.57e-32	2.22e-29	62.4924	Down-Regulated
LILRB3	-3.46771	8.04682	-14.6537	4.49e-32	2.71e-29	62.2673	Down-Regulated
S100A9	-4.87185	10.817	-14.6392	4.94e-32	2.9e-29	62.1739	Down-Regulated
FGR	-3.16436	10.5444	-14.4552	1.65e-31	9.39e-29	60.9841	Down-Regulated
CD86	-3.41839	8.01826	-14.3539	3.2e-31	1.78e-28	60.328	Down-Regulated
SIRPD	-3.25299	3.37877	-14.3057	4.39e-31	2.37e-28	60.0162	Down-Regulated
CCR5	-2.78572	6.70925	-14.2983	4.61e-31	2.43e-28	59.9678	Down-Regulated
SAMHD1	-2.73514	11.4038	-14.1868	9.59e-31	4.92e-28	59.2454	Down-Regulated
MS4A6A	-3.91117	9.51427	-14.1426	1.28e-30	6.42e-28	58.9588	Down-Regulated
CLEC7A	-3.7625	7.74015	-14.1156	1.53e-30	7.48e-28	58.7836	Down-Regulated
STX11	-2.20842	9.22659	-14.1091	1.6e-30	7.63e-28	58.7411	Down-Regulated
MS4A4A	-3.88398	6.15781	-14.1046	1.65e-30	7.68e-28	58.7123	Down-Regulated
NCF2	-3.0234	10.0947	-14.0824	1.9e-30	8.68e-28	58.5684	Down-Regulated
GPBAR1	-2.70156	6.07454	-14.0533	2.3e-30	1.03e-27	58.3794	Down-Regulated
S100A8	-4.79612	10.3052	-14.0445	2.44e-30	1.07e-27	58.3224	Down-Regulated
C5AR1	-3.91517	8.32553	-14.006	3.14e-30	1.35e-27	58.0726	Down-Regulated
GIMAP1	-1.8153	7.11186	-13.9814	3.7e-30	1.55e-27	57.9129	Down-Regulated
POU2F2	-2.06543	10.4621	-13.8933	6.6e-30	2.71e-27	57.3403	Down-Regulated
AMICA1	-3.22415	9.0622	-13.8758	7.41e-30	2.98e-27	57.2268	Down-Regulated
HK3	-4.30958	8.28164	-13.8459	9.02e-30	3.56e-27	57.0325	Down-Regulated
TLR5	-3.44396	6.49361	-13.789	1.31e-29	5.08e-27	56.6628	Down-Regulated
LRRK2	-3.66166	8.08301	-13.7803	1.39e-29	5.28e-27	56.6066	Down-Regulated
LILRB4	-5.11343	6.8325	-13.7186	2.08e-29	7.78e-27	56.2051	Down-Regulated
CCR2	-3.5188	8.38363	-13.6068	4.35e-29	1.6e-26	55.4784	Down-Regulated
COTL1	-1.68569	11.7892	-13.5986	4.59e-29	1.65e-26	55.4254	Down-Regulated
ABI3	-2.55847	6.79478	-13.5937	4.74e-29	1.68e-26	55.3935	Down-Regulated
VCAN	-4.54595	11.8348	-13.5613	5.87e-29	2.04e-26	55.1828	Down-Regulated
SGSH	-2.54398	7.99772	-13.557	6.04e-29	2.07e-26	55.1549	Down-Regulated
MAFB	-3.88083	7.92392	-13.5177	7.82e-29	2.63e-26	54.8993	Down-Regulated
CCR1	-2.98559	8.44498	-13.506	8.45e-29	2.8e-26	54.8228	Down-Regulated
PLBD1	-4.79096	7.29942	-13.4659	1.1e-28	3.59e-26	54.5618	Down-Regulated
GPR65	-2.07552	7.38687	-13.4553	1.18e-28	3.79e-26	54.4932	Down-Regulated
SLC11A1	-3.58076	8.67358	-13.4229	1.46e-28	4.62e-26	54.2821	Down-Regulated
SIRPB1	-2.72935	9.37455	-13.4155	1.53e-28	4.77e-26	54.234	Down-Regulated
SLC37A2	-2.80393	7.16413	-13.4024	1.67e-28	5.12e-26	54.1491	Down-Regulated
IL1RN	-3.54547	7.05054	-13.369	2.08e-28	6.29e-26	53.9313	Down-Regulated
NLRC4	-2.42743	7.48824	-13.3635	2.16e-28	6.43e-26	53.8954	Down-Regulated
VNN3	-3.65977	4.20689	-13.3254	2.78e-28	8.15e-26	53.6479	Down-Regulated
CXCL16	-2.91558	6.48038	-13.297	3.35e-28	9.69e-26	53.4627	Down-Regulated
CD300C	-2.85366	7.20499	-13.225	5.39e-28	1.54e-25	52.9939	Down-Regulated
ASGR2	-3.82915	4.85552	-13.1599	8.27e-28	2.33e-25	52.57	Down-Regulated
ITGAM	-2.5229	10.6416	-13.1459	9.07e-28	2.52e-25	52.4791	Down-Regulated
LGALS2	-4.33991	3.99568	-13.1358	9.69e-28	2.65e-25	52.4136	Down-Regulated
LILRB2	-3.61226	8.7826	-13.1332	9.87e-28	2.67e-25	52.3962	Down-Regulated
KIAA0513	-2.16957	9.00047	-13.1296	1.01e-27	2.69e-25	52.3728	Down-Regulated
2019-03-01	-2.13853	7.94632	-13.1001	1.23e-27	3.23e-25	52.1811	Down-Regulated
CYBB	-3.28308	11.5748	-13.0448	1.77e-27	4.59e-25	51.8209	Down-Regulated
UNC5A	-3.17007	3.57811	-13.0273	1.98e-27	5.09e-25	51.707	Down-Regulated
SLC6A12	-3.40926	3.28603	-12.9804	2.7e-27	6.85e-25	51.4017	Down-Regulated
SIGLEC7	-3.27312	5.83335	-12.8912	4.87e-27	1.22e-24	50.8205	Down-Regulated
NCF1	-3.35667	8.55323	-12.8412	6.76e-27	1.67e-24	50.4952	Down-Regulated
HMOX1	-2.90731	7.61274	-12.7991	8.93e-27	2.18e-24	50.221	Down-Regulated
FCN1	-3.9283	9.47659	-12.794	9.23e-27	2.23e-24	50.188	Down-Regulated
S100A12	-4.86077	6.7039	-12.7341	1.37e-26	3.27e-24	49.7976	Down-Regulated
LY96	-2.75148	5.19986	-12.7003	1.71e-26	3.99e-24	49.5781	Down-Regulated
ITGB2	-1.9198	12.9471	-12.6677	2.12e-26	4.9e-24	49.3655	Down-Regulated
PSAP	-1.54053	13.9422	-12.6519	2.36e-26	5.38e-24	49.2625	Down-Regulated
MTMR11	-3.63275	5.39227	-12.6443	2.48e-26	5.59e-24	49.2136	Down-Regulated
SECTM1	-3.57876	6.45109	-12.6373	2.59e-26	5.79e-24	49.1675	Down-Regulated
HSPA6	-2.76174	6.53293	-12.6013	3.29e-26	7.26e-24	48.9336	Down-Regulated
GIMAP4	-2.66107	8.17945	-12.4102	1.16e-25	2.53e-23	47.69	Down-Regulated
FCER1G	-2.49265	9.95321	-12.3851	1.37e-25	2.95e-23	47.5264	Down-Regulated
VNN2	-3.11679	7.48273	-12.3793	1.42e-25	3.04e-23	47.4887	Down-Regulated
SIGLEC16	-2.14024	4.58003	-12.3443	1.79e-25	3.79e-23	47.2611	Down-Regulated
CLEC10A	-4.34368	4.4066	-12.335	1.9e-25	3.98e-23	47.2007	Down-Regulated
C1orf38	-1.47652	10.7936	-12.3084	2.26e-25	4.7e-23	47.0279	Down-Regulated
TNFSF10	-1.90173	9.26137	-12.2854	2.64e-25	5.41e-23	46.8782	Down-Regulated
P2RY13	-2.83636	7.99787	-12.275	2.82e-25	5.74e-23	46.8104	Down-Regulated
CD300LB	-3.17607	7.05993	-12.2454	3.43e-25	6.84e-23	46.6184	Down-Regulated
C19orf38	-2.32689	7.53475	-12.2353	3.66e-25	7.23e-23	46.5528	Down-Regulated
SULF2	-2.83969	8.56467	-12.2179	4.11e-25	8.03e-23	46.4396	Down-Regulated
CARD14	-2.10051	3.72787	-12.1654	5.81e-25	1.12e-22	46.0982	Down-Regulated
SLC43A2	-2.16577	8.6975	-12.1464	6.58e-25	1.26e-22	45.9749	Down-Regulated
MYOF	-4.03135	7.49698	-12.0881	9.65e-25	1.84e-22	45.596	Down-Regulated
RNASE6	-2.84134	8.80019	-12.085	9.86e-25	1.86e-22	45.5757	Down-Regulated
FPR1	-3.777	7.43043	-12.0784	1.03e-24	1.92e-22	45.5328	Down-Regulated
NCF1C	-3.31701	6.92222	-12.0474	1.26e-24	2.33e-22	45.3317	Down-Regulated
BCL6	-2.16866	9.55746	-12.0396	1.33e-24	2.43e-22	45.2811	Down-Regulated
CX3CR1	-3.13088	9.56956	-12.0163	1.55e-24	2.81e-22	45.1296	Down-Regulated
PTPRO	-2.6789	6.43386	-11.9612	2.22e-24	4.01e-22	44.7716	Down-Regulated
HSPA7	-3.24707	5.94118	-11.9492	2.41e-24	4.27e-22	44.6943	Down-Regulated
NCF1B	-2.84655	7.65943	-11.946	2.46e-24	4.31e-22	44.6735	Down-Regulated
CTSZ	-1.4264	11.075	-11.9409	2.54e-24	4.42e-22	44.6405	Down-Regulated
NAGA	-1.30337	10.542	-11.8913	3.52e-24	6.08e-22	44.3181	Down-Regulated
MARCO	-4.03383	3.50153	-11.8799	3.79e-24	6.49e-22	44.2444	Down-Regulated
SLC26A11	-2.35093	5.31661	-11.8275	5.36e-24	9.09e-22	43.9043	Down-Regulated
GNGT2	-2.05619	3.82173	-11.8112	5.96e-24	1e-21	43.7992	Down-Regulated
VDR	-2.29623	7.76677	-11.7859	7.04e-24	1.17e-21	43.6347	Down-Regulated
FCGR2C	-2.92728	6.59783	-11.7817	7.23e-24	1.2e-21	43.6077	Down-Regulated
GIMAP8	-2.52736	7.83908	-11.7532	8.72e-24	1.43e-21	43.4233	Down-Regulated
RPGRIP1	-2.35058	3.37834	-11.7238	1.06e-23	1.71e-21	43.2324	Down-Regulated
LILRA1	-2.93541	7.62944	-11.6607	1.6e-23	2.57e-21	42.8237	Down-Regulated
AQP9	-4.02629	6.39062	-11.6328	1.92e-23	3.06e-21	42.6432	Down-Regulated
OSBPL11	-1.05683	9.28473	-11.622	2.06e-23	3.26e-21	42.5731	Down-Regulated
NADK	-1.00869	10.4942	-11.6102	2.23e-23	3.49e-21	42.4971	Down-Regulated
CECR1	-1.94237	12.0225	-11.5975	2.42e-23	3.77e-21	42.4145	Down-Regulated
OAS1	-1.8336	8.42909	-11.5918	2.51e-23	3.88e-21	42.3777	Down-Regulated
MSR1	-3.86622	4.64021	-11.5778	2.76e-23	4.22e-21	42.2869	Down-Regulated
LYZ	-3.32397	15.1245	-11.552	3.26e-23	4.92e-21	42.1204	Down-Regulated
NUAK2	-2.03259	6.67524	-11.5242	3.91e-23	5.86e-21	41.9406	Down-Regulated
SGK1	-2.44622	8.04266	-11.4866	5.01e-23	7.45e-21	41.6974	Down-Regulated
DTX4	-2.27878	7.47397	-11.448	6.44e-23	9.52e-21	41.448	Down-Regulated
RAB31	-2.70252	9.40329	-11.4072	8.42e-23	1.23e-20	41.1845	Down-Regulated
CASP1	-1.48757	9.97593	-11.404	8.6e-23	1.25e-20	41.1635	Down-Regulated
PRLR	-4.42765	5.07624	-11.3954	9.09e-23	1.31e-20	41.1083	Down-Regulated
CUEDC1	-2.45313	4.99682	-11.3536	1.19e-22	1.7e-20	40.8385	Down-Regulated
MYO1F	-1.13254	12.2885	-11.2988	1.71e-22	2.42e-20	40.4848	Down-Regulated
SIGLEC11	-2.69418	3.82645	-11.2899	1.81e-22	2.55e-20	40.4275	Down-Regulated
CLEC1A	-2.27177	2.24742	-11.2848	1.87e-22	2.62e-20	40.3948	Down-Regulated
NAPSB	-3.36428	7.00245	-11.2308	2.66e-22	3.7e-20	40.0467	Down-Regulated
FCGR2B	-2.54042	5.85595	-11.2114	3.03e-22	4.17e-20	39.9212	Down-Regulated
SLC8A1	-3.20517	6.92459	-11.2032	3.19e-22	4.37e-20	39.8683	Down-Regulated
ITGB7	-1.65704	9.81491	-11.199	3.28e-22	4.46e-20	39.8415	Down-Regulated
CSF2RA	-1.74862	8.92094	-11.1842	3.61e-22	4.88e-20	39.7459	Down-Regulated
TFEB	-1.77242	8.15936	-11.1388	4.86e-22	6.52e-20	39.4536	Down-Regulated
F5	-2.81023	6.86777	-11.1205	5.47e-22	7.3e-20	39.3362	Down-Regulated
PLD2	-2.31089	6.43199	-11.1109	5.82e-22	7.72e-20	39.2747	Down-Regulated
PPM1M	-1.22288	9.02597	-11.0928	6.56e-22	8.63e-20	39.158	Down-Regulated
CD163	-4.17731	7.87436	-11.0641	7.9e-22	1.03e-19	38.9735	Down-Regulated
C9orf72	-1.35891	9.71343	-11.0478	8.79e-22	1.14e-19	38.8684	Down-Regulated
TMEM132A	-2.23717	3.6641	-11.0139	1.1e-21	1.42e-19	38.6508	Down-Regulated
PILRA	-1.88668	8.44586	-10.998	1.22e-21	1.55e-19	38.5486	Down-Regulated
PIK3R5	-1.16058	10.2079	-10.9978	1.22e-21	1.55e-19	38.547	Down-Regulated
ZNF385A	-1.80407	9.56761	-10.9927	1.26e-21	1.59e-19	38.5143	Down-Regulated
DOK2	-1.82496	8.62039	-10.9864	1.31e-21	1.65e-19	38.4742	Down-Regulated
CDA	-3.43905	6.58888	-10.9593	1.56e-21	1.96e-19	38.2997	Down-Regulated
HCK	-2.1891	10.0855	-10.957	1.59e-21	1.97e-19	38.2852	Down-Regulated
MEGF9	-1.5779	10.7218	-10.9568	1.59e-21	1.97e-19	38.284	Down-Regulated
CD1A	-2.27536	1.96852	-10.906	2.21e-21	2.7e-19	37.9582	Down-Regulated
CRISPLD2	-2.9027	7.03537	-10.901	2.28e-21	2.77e-19	37.9261	Down-Regulated
ITGAL	-1.49822	12.1846	-10.8582	3.02e-21	3.64e-19	37.6517	Down-Regulated
C19orf59	-2.7294	6.97783	-10.7899	4.7e-21	5.61e-19	37.2138	Down-Regulated
LY86	-3.10352	7.82848	-10.7552	5.89e-21	6.99e-19	36.9916	Down-Regulated
PTAFR	-2.47912	8.69599	-10.7055	8.12e-21	9.58e-19	36.6743	Down-Regulated
IRF8	-2.71093	9.90478	-10.6912	8.91e-21	1.05e-18	36.5827	Down-Regulated
CD4	-2.00671	10.6421	-10.686	9.22e-21	1.07e-18	36.5493	Down-Regulated
KCNQ1	-2.47904	7.03712	-10.6506	1.16e-20	1.34e-18	36.3231	Down-Regulated
NOD2	-2.61397	8.04672	-10.6481	1.18e-20	1.36e-18	36.307	Down-Regulated
ALOX5AP	-2.17425	9.34743	-10.6152	1.46e-20	1.66e-18	36.0971	Down-Regulated
KLF4	-2.8576	9.20205	-10.5771	1.86e-20	2.1e-18	35.8539	Down-Regulated
SIGLEC1	-3.72287	5.80531	-10.5541	2.16e-20	2.41e-18	35.7077	Down-Regulated
EMR3	-3.09623	4.61131	-10.5442	2.31e-20	2.56e-18	35.6444	Down-Regulated
CTSH	-2.22055	8.8035	-10.5163	2.76e-20	3.05e-18	35.4669	Down-Regulated
TYMP	-2.37513	8.97057	-10.5116	2.85e-20	3.12e-18	35.4366	Down-Regulated
GPR132	-1.4326	8.42569	-10.5084	2.9e-20	3.17e-18	35.4163	Down-Regulated
HVCN1	-1.47744	9.04112	-10.5061	2.95e-20	3.2e-18	35.4014	Down-Regulated
TLR1	-1.43732	8.9464	-10.4883	3.31e-20	3.57e-18	35.2881	Down-Regulated
IFNGR1	-1.10417	10.6821	-10.4865	3.35e-20	3.6e-18	35.2767	Down-Regulated
TNFAIP2	-2.02316	11.0083	-10.4575	4.04e-20	4.31e-18	35.0921	Down-Regulated
KCNK13	-2.16561	1.59227	-10.4325	4.74e-20	5e-18	34.9333	Down-Regulated
RCN3	-2.34727	5.74627	-10.4322	4.75e-20	5e-18	34.9314	Down-Regulated
IQSEC1	-1.24595	10.7155	-10.4111	5.44e-20	5.7e-18	34.797	Down-Regulated
IL31RA	-3.09253	2.67423	-10.3991	5.88e-20	6.13e-18	34.7207	Down-Regulated
NLRP1	-1.55472	11.0631	-10.3953	6.02e-20	6.25e-18	34.6967	Down-Regulated
RGS2	-2.34061	9.38273	-10.363	7.42e-20	7.65e-18	34.4916	Down-Regulated
PAK1	-1.15323	10.8268	-10.3576	7.68e-20	7.88e-18	34.4576	Down-Regulated
FFAR2	-2.83153	4.46037	-10.3548	7.82e-20	7.99e-18	34.4394	Down-Regulated
C10orf54	-1.69697	12.1253	-10.3402	8.59e-20	8.73e-18	34.3472	Down-Regulated
APOBEC3A	-3.01663	6.34223	-10.3184	9.88e-20	9.99e-18	34.2083	Down-Regulated
LGALS3	-2.55422	7.82869	-10.2963	1.14e-19	1.15e-17	34.0681	Down-Regulated
UBXN11	-1.30912	9.76553	-10.2929	1.16e-19	1.17e-17	34.0469	Down-Regulated
RAB39	-2.44716	3.71814	-10.2886	1.2e-19	1.19e-17	34.0199	Down-Regulated
ARRB2	-1.06807	11.1961	-10.286	1.22e-19	1.21e-17	34.0034	Down-Regulated
ITGAX	-2.13327	10.7771	-10.2796	1.27e-19	1.25e-17	33.9623	Down-Regulated
LOC388242	-1.70923	2.36243	-10.2783	1.28e-19	1.26e-17	33.9545	Down-Regulated
GLIPR2	-1.46459	10.0306	-10.2609	1.43e-19	1.4e-17	33.8439	Down-Regulated
AP1S2	-1.47967	9.88544	-10.243	1.6e-19	1.55e-17	33.7307	Down-Regulated
SCPEP1	-2.30113	9.80335	-10.2313	1.73e-19	1.67e-17	33.6566	Down-Regulated
PECAM1	-1.4661	10.17	-10.214	1.93e-19	1.85e-17	33.547	Down-Regulated
GUCY2C	-1.66105	1.29859	-10.2076	2.01e-19	1.92e-17	33.5069	Down-Regulated
DAPP1	-1.27176	9.43823	-10.1999	2.11e-19	2.01e-17	33.4581	Down-Regulated
FCGR2A	-2.29855	9.93392	-10.198	2.14e-19	2.03e-17	33.4458	Down-Regulated
PTPRJ	-1.86691	10.227	-10.1836	2.35e-19	2.21e-17	33.3547	Down-Regulated
TBC1D2	-1.13628	9.28065	-10.1518	2.88e-19	2.7e-17	33.1537	Down-Regulated
SAMD4A	-2.04138	5.09012	-10.1423	3.06e-19	2.86e-17	33.0936	Down-Regulated
OASL	-2.09685	5.23175	-10.1402	3.1e-19	2.88e-17	33.0802	Down-Regulated
C21orf67	-1.54273	5.07533	-10.1036	3.92e-19	3.61e-17	32.8493	Down-Regulated
ZMYND15	-2.08924	2.10689	-10.1027	3.94e-19	3.61e-17	32.8438	Down-Regulated
ARHGAP24	-2.23018	5.80656	-10.0894	4.29e-19	3.92e-17	32.7595	Down-Regulated
S100A4	-1.47459	11.0723	-10.0716	4.81e-19	4.37e-17	32.6473	Down-Regulated
MVP	-1.2289	10.1675	-10.0515	5.47e-19	4.95e-17	32.5208	Down-Regulated
MS4A14	-2.46529	7.65608	-10.0453	5.69e-19	5.12e-17	32.4815	Down-Regulated
CD68	-1.95149	11.3663	-10.0437	5.75e-19	5.15e-17	32.4718	Down-Regulated
TBC1D9	-2.20205	7.19285	-10.0241	6.52e-19	5.79e-17	32.3478	Down-Regulated
S100A6	-1.65741	10.1055	-10.0232	6.55e-19	5.79e-17	32.3422	Down-Regulated
HORMAD1	-2.06097	3.1093	-10.0228	6.57e-19	5.79e-17	32.3396	Down-Regulated
LILRA3	-3.67767	4.82614	-10.0177	6.79e-19	5.96e-17	32.3075	Down-Regulated
ASGR1	-1.94737	4.25246	-9.98618	8.3e-19	7.22e-17	32.1092	Down-Regulated
RHBDF2	-1.29348	9.91933	-9.98428	8.4e-19	7.28e-17	32.0972	Down-Regulated
ADAP1	-1.58355	8.84266	-9.98171	8.54e-19	7.37e-17	32.0811	Down-Regulated
CAPN2	-1.43491	10.8464	-9.9542	1.02e-18	8.74e-17	31.9081	Down-Regulated
ARHGAP26	-1.0726	10.4025	-9.9508	1.04e-18	8.9e-17	31.8867	Down-Regulated
GLT1D1	-3.27392	4.45086	-9.94741	1.06e-18	9.04e-17	31.8653	Down-Regulated
CARD16	-1.35122	7.82043	-9.94699	1.07e-18	9.04e-17	31.8627	Down-Regulated
UNC93B1	-1.28949	9.85443	-9.94442	1.08e-18	9.15e-17	31.8466	Down-Regulated
ZBTB7B	-1.33481	10.2116	-9.92525	1.22e-18	1.03e-16	31.7261	Down-Regulated
LILRA2	-1.89004	9.59002	-9.87763	1.66e-18	1.36e-16	31.4271	Down-Regulated
SIGLEC10	-1.68838	8.76322	-9.87016	1.74e-18	1.42e-16	31.3802	Down-Regulated
GPR133	-2.68263	3.7517	-9.83206	2.22e-18	1.8e-16	31.1413	Down-Regulated
SLC46A2	-1.74699	5.69675	-9.82951	2.25e-18	1.82e-16	31.1253	Down-Regulated
DHRS9	-3.21272	6.78334	-9.82277	2.35e-18	1.89e-16	31.083	Down-Regulated
LFNG	-1.7208	8.45327	-9.81967	2.4e-18	1.92e-16	31.0636	Down-Regulated
RIN2	-2.22342	6.75034	-9.81486	2.47e-18	1.97e-16	31.0335	Down-Regulated
CPM	-2.52718	7.16877	-9.80095	2.7e-18	2.15e-16	30.9464	Down-Regulated
KMO	-1.3193	6.64013	-9.79361	2.83e-18	2.24e-16	30.9004	Down-Regulated
KCNE1	-2.76116	5.21518	-9.78741	2.94e-18	2.32e-16	30.8616	Down-Regulated
MS4A7	-2.13689	9.16322	-9.78306	3.02e-18	2.38e-16	30.8344	Down-Regulated
RASSF4	-2.10034	9.78105	-9.78224	3.04e-18	2.38e-16	30.8293	Down-Regulated
FAM198B	-2.88341	8.60848	-9.77041	3.28e-18	2.56e-16	30.7552	Down-Regulated
C1orf162	-1.65447	9.70376	-9.72132	4.47e-18	3.47e-16	30.4483	Down-Regulated
IL13RA1	-2.14228	9.65825	-9.71213	4.74e-18	3.66e-16	30.3909	Down-Regulated
FCGRT	-1.835	10.0954	-9.66838	6.26e-18	4.79e-16	30.1178	Down-Regulated
SLC16A6	-2.07016	4.29749	-9.63914	7.53e-18	5.74e-16	29.9355	Down-Regulated
CD1C	-2.99008	4.56061	-9.56299	1.22e-17	9.19e-16	29.4614	Down-Regulated
CFP	-1.64887	10.2127	-9.53447	1.46e-17	1.1e-15	29.2842	Down-Regulated
PADI2	-2.67627	7.44707	-9.53294	1.47e-17	1.1e-15	29.2747	Down-Regulated
NPL	-2.27086	6.81564	-9.5294	1.5e-17	1.12e-15	29.2527	Down-Regulated
ANXA5	-2.5119	9.48409	-9.52214	1.58e-17	1.17e-15	29.2076	Down-Regulated
SRGAP2	-1.05152	10.4384	-9.52163	1.58e-17	1.17e-15	29.2044	Down-Regulated
CTSB	-1.18159	12.4487	-9.48359	2.01e-17	1.48e-15	28.9683	Down-Regulated
CDC42EP1	-2.66504	4.70109	-9.46864	2.21e-17	1.61e-15	28.8756	Down-Regulated
TGFBI	-3.21424	7.05583	-9.45609	2.39e-17	1.73e-15	28.7979	Down-Regulated
FGD4	-2.28424	8.56251	-9.44563	2.55e-17	1.84e-15	28.733	Down-Regulated
LOC653653	-1.30631	7.3395	-9.42633	2.88e-17	2.06e-15	28.6136	Down-Regulated
SIRPA	-1.28634	10.8476	-9.42558	2.89e-17	2.06e-15	28.6089	Down-Regulated
APOB48R	-1.26657	10.3219	-9.39857	3.43e-17	2.43e-15	28.4418	Down-Regulated
CRIP3	-1.80448	2.4772	-9.39204	3.57e-17	2.51e-15	28.4014	Down-Regulated
PDE4A	-2.15439	6.7408	-9.38596	3.71e-17	2.6e-15	28.3638	Down-Regulated
ZNF703	-2.33753	4.14749	-9.37732	3.91e-17	2.73e-15	28.3104	Down-Regulated
HTR7	-3.11099	4.48314	-9.37537	3.96e-17	2.76e-15	28.2983	Down-Regulated
MYO7A	-3.04432	5.21552	-9.37444	3.99e-17	2.76e-15	28.2926	Down-Regulated
KCNMB1	-2.18406	6.19581	-9.36434	4.25e-17	2.94e-15	28.2302	Down-Regulated
CREB5	-2.28605	7.91719	-9.29962	6.37e-17	4.34e-15	27.8308	Down-Regulated
MICALCL	-1.86354	4.56016	-9.28453	7e-17	4.74e-15	27.7378	Down-Regulated
CRTAM	-1.74632	4.58738	-9.28163	7.13e-17	4.81e-15	27.7199	Down-Regulated
FXYD6	-2.82685	6.20108	-9.27014	7.66e-17	5.16e-15	27.6492	Down-Regulated
FCAR	-3.10026	6.79092	-9.26818	7.75e-17	5.2e-15	27.6371	Down-Regulated
MICAL2	-1.60859	9.59251	-9.26139	8.09e-17	5.4e-15	27.5953	Down-Regulated
FAM49A	-1.73201	7.7079	-9.26057	8.13e-17	5.4e-15	27.5903	Down-Regulated
IPCEF1	-1.83514	8.10298	-9.25927	8.2e-17	5.43e-15	27.5823	Down-Regulated
CR1	-2.78344	8.99245	-9.25693	8.32e-17	5.47e-15	27.5679	Down-Regulated
CDC42EP3	-1.63915	9.94802	-9.25191	8.58e-17	5.63e-15	27.5369	Down-Regulated
NAIP	-1.19227	9.35558	-9.25086	8.64e-17	5.65e-15	27.5305	Down-Regulated
TNNI2	-2.65296	3.81415	-9.2432	9.06e-17	5.91e-15	27.4834	Down-Regulated
LOC728392	-1.54323	6.91977	-9.23197	9.72e-17	6.32e-15	27.4143	Down-Regulated
EPHB2	-2.98767	3.40517	-9.22042	1.04e-16	6.77e-15	27.3433	Down-Regulated
ACPP	-2.03217	7.67292	-9.21469	1.08e-16	6.99e-15	27.3081	Down-Regulated
TNFSF15	-1.6514	2.11568	-9.21041	1.11e-16	7.16e-15	27.2818	Down-Regulated
FBP1	-2.67783	6.93201	-9.19419	1.23e-16	7.89e-15	27.1822	Down-Regulated
TYROBP	-1.65861	10.814	-9.16778	1.45e-16	9.22e-15	27.0201	Down-Regulated
SLC9A9	-1.97174	6.21647	-9.16609	1.47e-16	9.29e-15	27.0096	Down-Regulated
CD200R1	-2.05936	5.62794	-9.16518	1.47e-16	9.3e-15	27.0041	Down-Regulated
LST1	-1.76254	9.36668	-9.16279	1.5e-16	9.39e-15	26.9894	Down-Regulated
PPARD	-1.28996	7.90292	-9.1569	1.55e-16	9.69e-15	26.9533	Down-Regulated
IER3	-2.22145	5.93328	-9.1569	1.55e-16	9.69e-15	26.9533	Down-Regulated
PMM1	-1.4798	5.98335	-9.12568	1.88e-16	1.17e-14	26.762	Down-Regulated
UNC119	-1.01025	8.38668	-9.11481	2.02e-16	1.25e-14	26.6954	Down-Regulated
C5orf20	-3.49412	5.95419	-9.11311	2.04e-16	1.26e-14	26.6849	Down-Regulated
SLA	-1.21405	10.4554	-9.10511	2.14e-16	1.32e-14	26.636	Down-Regulated
TICAM2	-2.64813	6.31813	-9.10147	2.19e-16	1.34e-14	26.6137	Down-Regulated
CACNA2D3	-3.1158	4.58157	-9.05057	3.01e-16	1.81e-14	26.3025	Down-Regulated
HFE	-1.85943	3.67476	-9.04513	3.11e-16	1.87e-14	26.2693	Down-Regulated
NFAM1	-2.61516	9.84209	-9.03509	3.31e-16	1.98e-14	26.208	Down-Regulated
ZNF366	-2.30311	3.53668	-9.0164	3.71e-16	2.2e-14	26.0939	Down-Regulated
TUBA4A	-1.77725	8.89367	-9.00417	4.01e-16	2.36e-14	26.0194	Down-Regulated
TNFRSF11A	-2.52298	4.16261	-9.00374	4.02e-16	2.36e-14	26.0167	Down-Regulated
CD180	-2.03927	9.82352	-8.98561	4.49e-16	2.63e-14	25.9062	Down-Regulated
UPP1	-1.8759	7.0036	-8.97675	4.75e-16	2.76e-14	25.8523	Down-Regulated
CYTH4	-1.61671	10.6287	-8.97651	4.75e-16	2.76e-14	25.8508	Down-Regulated
SLC12A9	-1.06345	10.0923	-8.96476	5.11e-16	2.96e-14	25.7793	Down-Regulated
DPYD	-1.4063	10.0869	-8.90376	7.45e-16	4.26e-14	25.4084	Down-Regulated
HLA-DMB	-1.99819	9.93857	-8.88542	8.34e-16	4.75e-14	25.2971	Down-Regulated
AGTRAP	-1.32718	9.3884	-8.82959	1.18e-15	6.62e-14	24.9587	Down-Regulated
TCIRG1	-1.19467	11.4121	-8.82846	1.18e-15	6.64e-14	24.9518	Down-Regulated
LIPN	-2.24075	2.64234	-8.80579	1.36e-15	7.58e-14	24.8146	Down-Regulated
CD209	-2.51982	3.22432	-8.80312	1.38e-15	7.68e-14	24.7985	Down-Regulated
ACVRL1	-2.40767	4.03174	-8.79895	1.42e-15	7.86e-14	24.7733	Down-Regulated
S1PR3	-2.74143	6.20417	-8.7954	1.45e-15	8.01e-14	24.7518	Down-Regulated
CD1E	-2.86186	2.36672	-8.76411	1.76e-15	9.63e-14	24.5628	Down-Regulated
FCGR1C	-1.8958	6.22516	-8.74883	1.93e-15	1.05e-13	24.4706	Down-Regulated
FPR2	-2.77743	6.06131	-8.74661	1.96e-15	1.07e-13	24.4572	Down-Regulated
PNPLA1	-2.28467	3.6395	-8.69549	2.68e-15	1.43e-13	24.1491	Down-Regulated
FAM129B	-2.04943	8.56277	-8.68924	2.78e-15	1.48e-13	24.1116	Down-Regulated
IL17RA	-1.50464	10.7222	-8.68288	2.89e-15	1.54e-13	24.0733	Down-Regulated
TMCC3	-1.63358	5.5403	-8.66974	3.13e-15	1.66e-13	23.9943	Down-Regulated
CASP5	-1.94539	1.92835	-8.6683	3.16e-15	1.67e-13	23.9856	Down-Regulated
FCGR1B	-1.82827	7.7981	-8.66017	3.32e-15	1.75e-13	23.9367	Down-Regulated
TIFAB	-3.11299	4.69914	-8.65635	3.4e-15	1.78e-13	23.9138	Down-Regulated
FCGR3A	-2.27586	8.60537	-8.65538	3.42e-15	1.78e-13	23.9079	Down-Regulated
TNFRSF8	-1.89376	5.00033	-8.65344	3.46e-15	1.8e-13	23.8962	Down-Regulated
CD48	-1.69274	9.41267	-8.6517	3.5e-15	1.81e-13	23.8858	Down-Regulated
S100A11	-1.60291	10.4245	-8.64965	3.54e-15	1.83e-13	23.8735	Down-Regulated
PLEC	-1.29728	12.6196	-8.63696	3.83e-15	1.97e-13	23.7973	Down-Regulated
SYTL3	-1.51886	6.77263	-8.62597	4.1e-15	2.1e-13	23.7313	Down-Regulated
SIGLEC5	-1.30637	8.60479	-8.62326	4.16e-15	2.12e-13	23.7151	Down-Regulated
AOAH	-1.88122	10.0348	-8.62263	4.18e-15	2.12e-13	23.7113	Down-Regulated
CKAP4	-1.92467	8.16435	-8.61524	4.37e-15	2.21e-13	23.667	Down-Regulated
RCBTB2	-1.0609	8.8608	-8.61044	4.5e-15	2.27e-13	23.6382	Down-Regulated
VIPR1	-1.85372	6.42989	-8.59407	4.97e-15	2.5e-13	23.5401	Down-Regulated
SERPINA1	-3.2106	10.247	-8.58768	5.17e-15	2.59e-13	23.5018	Down-Regulated
GPR77	-2.07859	4.6424	-8.58039	5.41e-15	2.7e-13	23.4581	Down-Regulated
MNDA	-2.31909	10.8421	-8.57918	5.45e-15	2.71e-13	23.4509	Down-Regulated
PFKFB4	-1.40212	8.01304	-8.56723	5.86e-15	2.91e-13	23.3794	Down-Regulated
CD36	-2.49853	10.772	-8.56037	6.11e-15	3.03e-13	23.3383	Down-Regulated
FOLR2	-2.23296	3.51822	-8.55034	6.49e-15	3.19e-13	23.2783	Down-Regulated
OGFRL1	-1.1554	8.90337	-8.54486	6.71e-15	3.29e-13	23.2456	Down-Regulated
SLC2A6	-1.70193	7.27658	-8.53488	7.13e-15	3.48e-13	23.1859	Down-Regulated
FCER2	-2.25004	6.60282	-8.49686	8.98e-15	4.36e-13	22.9589	Down-Regulated
HEXB	-1.012	10.2888	-8.47727	1.01e-14	4.9e-13	22.8421	Down-Regulated
APOA2	-1.231	1.21778	-8.45785	1.14e-14	5.47e-13	22.7265	Down-Regulated
ITGA7	-2.23116	6.49785	-8.4324	1.33e-14	6.36e-13	22.575	Down-Regulated
QPCT	-2.65835	5.48667	-8.42459	1.39e-14	6.62e-13	22.5286	Down-Regulated
BCL2A1	-1.89737	7.29958	-8.42254	1.41e-14	6.69e-13	22.5164	Down-Regulated
CXCR2P1	-2.47397	5.2587	-8.38241	1.79e-14	8.41e-13	22.2782	Down-Regulated
P2RX7	-1.24923	8.6882	-8.37429	1.88e-14	8.81e-13	22.23	Down-Regulated
CTSL1	-2.32893	6.61123	-8.37271	1.9e-14	8.88e-13	22.2206	Down-Regulated
NACC2	-1.74244	5.98993	-8.35788	2.08e-14	9.68e-13	22.1327	Down-Regulated
FAM157B	-2.08005	2.70254	-8.3437	2.27e-14	1.04e-12	22.0487	Down-Regulated
GRN	-1.51113	12.8945	-8.34368	2.27e-14	1.04e-12	22.0486	Down-Regulated
ANXA2P2	-1.8046	9.51945	-8.34247	2.28e-14	1.05e-12	22.0415	Down-Regulated
NRGN	-2.13536	8.65823	-8.33235	2.43e-14	1.11e-12	21.9816	Down-Regulated
PTPRE	-1.06423	11.2311	-8.32337	2.56e-14	1.17e-12	21.9285	Down-Regulated
FCGR1A	-1.94153	7.67244	-8.31191	2.74e-14	1.24e-12	21.8607	Down-Regulated
ST14	-2.61023	6.74386	-8.30885	2.79e-14	1.26e-12	21.8426	Down-Regulated
CD300LF	-1.28046	9.33737	-8.30799	2.81e-14	1.27e-12	21.8375	Down-Regulated
AIM1	-1.06022	11.1555	-8.26703	3.59e-14	1.61e-12	21.5957	Down-Regulated
ANXA2	-1.87455	10.9315	-8.2631	3.68e-14	1.64e-12	21.5725	Down-Regulated
TMPRSS13	-1.60769	4.10902	-8.21761	4.83e-14	2.13e-12	21.3046	Down-Regulated
FLOT1	-1.13282	9.61986	-8.20993	5.06e-14	2.22e-12	21.2595	Down-Regulated
PDK4	-2.79779	6.22868	-8.19959	5.38e-14	2.36e-12	21.1987	Down-Regulated
SORT1	-2.80569	8.99884	-8.19613	5.49e-14	2.4e-12	21.1784	Down-Regulated
NEDD9	-1.14208	8.56724	-8.19518	5.52e-14	2.4e-12	21.1728	Down-Regulated
PRKCD	-1.10118	11.2643	-8.18786	5.77e-14	2.49e-12	21.1298	Down-Regulated
SERPINB2	-3.08911	6.27173	-8.17552	6.21e-14	2.68e-12	21.0573	Down-Regulated
RXRA	-1.34306	10.2551	-8.16713	6.53e-14	2.8e-12	21.0081	Down-Regulated
ZNF467	-1.41966	8.55193	-8.15811	6.89e-14	2.94e-12	20.9552	Down-Regulated
CEBPD	-1.7691	9.19993	-8.12274	8.51e-14	3.6e-12	20.748	Down-Regulated
FAM65B	-1.03858	11.5758	-8.09668	9.94e-14	4.17e-12	20.5956	Down-Regulated
CSF1R	-1.56703	11.2305	-8.07506	1.13e-13	4.71e-12	20.4693	Down-Regulated
NHS	-1.90126	4.65009	-8.0741	1.14e-13	4.73e-12	20.4638	Down-Regulated
IGF2R	-1.78295	10.2842	-8.06608	1.19e-13	4.92e-12	20.4169	Down-Regulated
RRAS	-1.53099	6.88546	-8.04743	1.33e-13	5.47e-12	20.3082	Down-Regulated
TLR6	-1.42495	8.0673	-8.04573	1.34e-13	5.5e-12	20.2983	Down-Regulated
RPH3A	-2.56069	2.71284	-8.03475	1.44e-13	5.86e-12	20.2343	Down-Regulated
GPRIN3	-1.59379	7.90124	-8.02996	1.48e-13	6.01e-12	20.2064	Down-Regulated
CD300A	-1.42888	9.15157	-8.02337	1.54e-13	6.24e-12	20.1681	Down-Regulated
CD93	-2.20161	10.5557	-8.01167	1.65e-13	6.68e-12	20.1	Down-Regulated
KYNU	-2.81214	7.05596	-7.99496	1.82e-13	7.3e-12	20.0028	Down-Regulated
MYBPH	-2.20371	1.9389	-7.98898	1.88e-13	7.47e-12	19.9681	Down-Regulated
ABCC3	-2.37129	5.09514	-7.97305	2.07e-13	8.18e-12	19.8756	Down-Regulated
ZFP36L1	-1.53092	10.0367	-7.9707	2.1e-13	8.28e-12	19.8619	Down-Regulated
BST1	-1.63648	8.70436	-7.96335	2.19e-13	8.6e-12	19.8193	Down-Regulated
DUSP6	-1.47286	11.4691	-7.93964	2.52e-13	9.81e-12	19.6819	Down-Regulated
NLRP3	-1.15529	9.90076	-7.92854	2.69e-13	1.04e-11	19.6176	Down-Regulated
CTSD	-1.19515	12.99	-7.91454	2.92e-13	1.12e-11	19.5366	Down-Regulated
EHD4	-1.15285	8.50704	-7.90587	3.07e-13	1.18e-11	19.4865	Down-Regulated
HPSE	-2.0568	6.02377	-7.89673	3.24e-13	1.24e-11	19.4336	Down-Regulated
PPFIBP2	-1.77678	6.17924	-7.89472	3.28e-13	1.25e-11	19.422	Down-Regulated
SLC16A3	-1.21256	9.51651	-7.89066	3.36e-13	1.27e-11	19.3985	Down-Regulated
C4orf34	-1.3115	7.23355	-7.88947	3.38e-13	1.27e-11	19.3916	Down-Regulated
MFSD2A	-1.7489	6.18652	-7.88748	3.42e-13	1.29e-11	19.3802	Down-Regulated
TREM1	-2.24175	6.82913	-7.88741	3.43e-13	1.29e-11	19.3798	Down-Regulated
RIN1	-1.66047	6.76058	-7.85683	4.1e-13	1.53e-11	19.2033	Down-Regulated
OTOA	-2.0714	2.42779	-7.84786	4.32e-13	1.61e-11	19.1516	Down-Regulated
EPS8	-2.39442	6.36977	-7.84543	4.38e-13	1.63e-11	19.1376	Down-Regulated
CDH23	-1.55946	6.90984	-7.84255	4.46e-13	1.65e-11	19.1211	Down-Regulated
LSP1	-1.77252	10.886	-7.83965	4.53e-13	1.68e-11	19.1043	Down-Regulated
CCDC109B	-1.16758	7.75432	-7.81436	5.26e-13	1.92e-11	18.9588	Down-Regulated
SLC22A18AS	-1.28629	2.54064	-7.79513	5.89e-13	2.14e-11	18.8483	Down-Regulated
LOC729603	-1.67559	5.89819	-7.78553	6.23e-13	2.26e-11	18.7932	Down-Regulated
ARSG	-1.39103	5.46367	-7.78451	6.26e-13	2.27e-11	18.7873	Down-Regulated
C10orf105	-1.71721	5.78099	-7.7645	7.04e-13	2.53e-11	18.6725	Down-Regulated
CAMK1	-1.61528	6.86947	-7.74754	7.77e-13	2.77e-11	18.5754	Down-Regulated
PID1	-2.16727	3.7511	-7.74736	7.78e-13	2.77e-11	18.5744	Down-Regulated
ENHO	-1.75015	1.44214	-7.73729	8.25e-13	2.93e-11	18.5167	Down-Regulated
ARHGAP31	-1.64797	7.95219	-7.71785	9.24e-13	3.25e-11	18.4055	Down-Regulated
ZCCHC24	-1.34164	7.34623	-7.71758	9.26e-13	3.25e-11	18.4039	Down-Regulated
PKIB	-2.14872	3.97855	-7.69996	1.03e-12	3.57e-11	18.3033	Down-Regulated
NINJ1	-1.35577	8.48329	-7.69951	1.03e-12	3.58e-11	18.3007	Down-Regulated
GCNT2	-1.49026	7.51478	-7.68924	1.09e-12	3.79e-11	18.2421	Down-Regulated
FLVCR2	-1.33158	7.10428	-7.68742	1.1e-12	3.82e-11	18.2317	Down-Regulated
SPOCK1	-2.27857	3.72954	-7.68447	1.12e-12	3.88e-11	18.2149	Down-Regulated
MRVI1	-1.43296	6.34362	-7.67669	1.17e-12	4.02e-11	18.1705	Down-Regulated
NAMPT	-1.34553	10.4582	-7.66608	1.25e-12	4.27e-11	18.1101	Down-Regulated
SMPDL3A	-2.49977	3.60634	-7.65936	1.3e-12	4.43e-11	18.0718	Down-Regulated
TNFSF12-TNFSF13	-1.63272	8.92596	-7.64996	1.37e-12	4.67e-11	18.0182	Down-Regulated
HLA-DRA	-1.89469	13.3175	-7.64738	1.39e-12	4.73e-11	18.0036	Down-Regulated
TNFSF12	-1.67038	6.46475	-7.63948	1.46e-12	4.94e-11	17.9586	Down-Regulated
OR7E91P	-1.55762	1.39098	-7.63918	1.46e-12	4.94e-11	17.9569	Down-Regulated
IL27	-1.16426	1.69363	-7.62688	1.57e-12	5.28e-11	17.887	Down-Regulated
CEBPB	-1.40351	9.0074	-7.61799	1.65e-12	5.55e-11	17.8365	Down-Regulated
CXorf21	-1.16571	9.76639	-7.6085	1.74e-12	5.85e-11	17.7826	Down-Regulated
GIMAP7	-1.74026	7.35828	-7.58955	1.95e-12	6.49e-11	17.6751	Down-Regulated
ZFP36	-1.13327	12.136	-7.58027	2.05e-12	6.81e-11	17.6225	Down-Regulated
FOLR3	-2.36555	2.78585	-7.55305	2.4e-12	7.83e-11	17.4684	Down-Regulated
ODF3B	-1.99469	5.21244	-7.5528	2.41e-12	7.83e-11	17.467	Down-Regulated
RBP7	-2.07027	2.56151	-7.54178	2.56e-12	8.29e-11	17.4047	Down-Regulated
SAT1	-1.13584	11.3872	-7.53511	2.66e-12	8.58e-11	17.367	Down-Regulated
CYP27A1	-2.81578	4.7505	-7.52715	2.79e-12	8.93e-11	17.322	Down-Regulated
JAZF1	-1.29246	8.21688	-7.52687	2.79e-12	8.93e-11	17.3204	Down-Regulated
JHDM1D	-1.17496	9.69219	-7.5196	2.91e-12	9.24e-11	17.2794	Down-Regulated
C1QA	-2.65665	5.71302	-7.50747	3.12e-12	9.86e-11	17.211	Down-Regulated
CYP1B1	-2.64922	6.91948	-7.49865	3.29e-12	1.04e-10	17.1612	Down-Regulated
PSTPIP1	-1.20956	8.98259	-7.48389	3.58e-12	1.12e-10	17.0781	Down-Regulated
C17orf91	-1.2979	6.45653	-7.47754	3.71e-12	1.16e-10	17.0424	Down-Regulated
LGALS1	-1.73957	10.6142	-7.47338	3.8e-12	1.18e-10	17.019	Down-Regulated
SH3TC1	-1.43234	9.16789	-7.47095	3.85e-12	1.19e-10	17.0053	Down-Regulated
TNFSF8	-1.40591	7.53887	-7.46416	4e-12	1.24e-10	16.9671	Down-Regulated
OAS2	-1.42475	10.0898	-7.46325	4.03e-12	1.24e-10	16.962	Down-Regulated
C17orf77	-1.23171	0.93118	-7.46265	4.04e-12	1.24e-10	16.9586	Down-Regulated
TLR4	-1.73457	10.1581	-7.45507	4.22e-12	1.29e-10	16.916	Down-Regulated
CYTIP	-1.006	9.91628	-7.44323	4.51e-12	1.38e-10	16.8495	Down-Regulated
ADORA3	-1.30421	5.18875	-7.43765	4.66e-12	1.42e-10	16.8182	Down-Regulated
EGR2	-2.06312	6.39732	-7.43481	4.74e-12	1.44e-10	16.8022	Down-Regulated
VSIG2	-1.7065	3.6416	-7.41685	5.25e-12	1.59e-10	16.7015	Down-Regulated
HAVCR2	-1.50647	8.44404	-7.41457	5.32e-12	1.61e-10	16.6887	Down-Regulated
HDAC9	-1.73341	8.67626	-7.41223	5.39e-12	1.63e-10	16.6756	Down-Regulated
PIGR	-1.50741	1.87342	-7.41113	5.42e-12	1.64e-10	16.6695	Down-Regulated
APOL3	-1.17974	8.56263	-7.41109	5.43e-12	1.64e-10	16.6693	Down-Regulated
C2orf58	-1.28053	1.47894	-7.4052	5.61e-12	1.68e-10	16.6363	Down-Regulated
OTUD1	-1.09615	8.47767	-7.39838	5.83e-12	1.74e-10	16.5981	Down-Regulated
CST3	-1.7987	11.3579	-7.39278	6.02e-12	1.79e-10	16.5668	Down-Regulated
KIAA1598	-2.66165	6.4759	-7.39106	6.08e-12	1.81e-10	16.5571	Down-Regulated
SYT17	-2.11491	3.57944	-7.38851	6.17e-12	1.83e-10	16.5429	Down-Regulated
C9orf47	-2.18155	3.92138	-7.37563	6.64e-12	1.97e-10	16.4709	Down-Regulated
MFSD7	-1.6354	5.43688	-7.3709	6.82e-12	2.02e-10	16.4444	Down-Regulated
CMKLR1	-1.94186	6.22582	-7.36716	6.97e-12	2.06e-10	16.4235	Down-Regulated
C17orf55	-2.68183	4.06877	-7.36298	7.14e-12	2.1e-10	16.4002	Down-Regulated
IRF4	-1.41786	7.60309	-7.35834	7.33e-12	2.15e-10	16.3743	Down-Regulated
ANKRD34B	-1.97224	1.92628	-7.3541	7.51e-12	2.2e-10	16.3506	Down-Regulated
IL12RB1	-1.38714	7.63133	-7.35106	7.64e-12	2.23e-10	16.3337	Down-Regulated
HLA-DRB1	-1.83591	10.6812	-7.33788	8.24e-12	2.39e-10	16.2602	Down-Regulated
LILRB5	-1.88667	3.83817	-7.32713	8.75e-12	2.52e-10	16.2003	Down-Regulated
GIMAP5	-1.3283	7.48021	-7.32477	8.87e-12	2.55e-10	16.1872	Down-Regulated
C1orf127	-1.63155	3.79203	-7.27786	1.16e-11	3.3e-10	15.9264	Down-Regulated
TKTL2	-1.26422	1.51851	-7.25996	1.28e-11	3.61e-10	15.8271	Down-Regulated
ANG	-1.43703	3.54686	-7.25499	1.32e-11	3.7e-10	15.7995	Down-Regulated
ST3GAL5	-1.11234	7.83449	-7.23336	1.49e-11	4.13e-10	15.6798	Down-Regulated
EPB41L3	-2.74414	5.25602	-7.22591	1.55e-11	4.29e-10	15.6386	Down-Regulated
MMP25	-1.66162	6.75064	-7.22025	1.6e-11	4.42e-10	15.6073	Down-Regulated
IL10	-2.13607	2.90573	-7.21779	1.63e-11	4.47e-10	15.5937	Down-Regulated
MX2	-1.15809	9.55131	-7.17994	2.01e-11	5.45e-10	15.3849	Down-Regulated
SLCO4C1	-1.6893	7.34391	-7.1611	2.24e-11	6.01e-10	15.2811	Down-Regulated
SDC3	-2.17025	5.83846	-7.14014	2.52e-11	6.71e-10	15.1659	Down-Regulated
ADAM9	-1.37078	8.73316	-7.14005	2.52e-11	6.71e-10	15.1654	Down-Regulated
VSIG4	-2.26973	6.62477	-7.1283	2.69e-11	7.11e-10	15.1009	Down-Regulated
EPHB3	-2.26008	4.83794	-7.12667	2.71e-11	7.16e-10	15.092	Down-Regulated
AIM2	-1.56673	4.79268	-7.11377	2.92e-11	7.65e-10	15.0212	Down-Regulated
FAM82A1	-1.75012	5.17019	-7.1079	3.01e-11	7.86e-10	14.989	Down-Regulated
CD74	-1.52708	14.8246	-7.10759	3.02e-11	7.87e-10	14.9873	Down-Regulated
MICAL1	-1.11161	10.8956	-7.10604	3.05e-11	7.93e-10	14.9788	Down-Regulated
FAM20C	-2.03743	6.62094	-7.08716	3.39e-11	8.75e-10	14.8754	Down-Regulated
BLVRB	-1.20771	9.09442	-7.08625	3.4e-11	8.79e-10	14.8704	Down-Regulated
DGAT2	-1.8564	6.03038	-7.08509	3.43e-11	8.83e-10	14.8641	Down-Regulated
CXCR2	-1.66746	6.72121	-7.07256	3.67e-11	9.43e-10	14.7956	Down-Regulated
CEACAM3	-2.06625	2.68872	-7.05416	4.07e-11	1.04e-09	14.6951	Down-Regulated
RUFY4	-1.89114	3.43256	-7.054	4.07e-11	1.04e-09	14.6942	Down-Regulated
BEST1	-1.09057	7.0303	-7.03674	4.49e-11	1.13e-09	14.6001	Down-Regulated
OR52K2	-1.82766	2.9706	-7.03093	4.63e-11	1.17e-09	14.5685	Down-Regulated
IL15	-1.89836	4.03648	-7.02766	4.72e-11	1.19e-09	14.5506	Down-Regulated
AGPAT9	-2.08624	6.99416	-7.02627	4.75e-11	1.2e-09	14.543	Down-Regulated
GAA	-1.12188	10.2043	-7.02324	4.84e-11	1.21e-09	14.5266	Down-Regulated
C3	-1.96202	3.78178	-7.00886	5.24e-11	1.31e-09	14.4483	Down-Regulated
CD1B	-1.5034	0.883339	-6.99009	5.81e-11	1.44e-09	14.3463	Down-Regulated
KCNJ2	-2.19932	3.69636	-6.98873	5.86e-11	1.45e-09	14.3389	Down-Regulated
AANAT	-1.03013	2.48954	-6.98339	6.03e-11	1.49e-09	14.3099	Down-Regulated
GPR84	-1.60378	4.54578	-6.97632	6.27e-11	1.54e-09	14.2716	Down-Regulated
LOC285780	-1.48085	2.68718	-6.97604	6.28e-11	1.55e-09	14.27	Down-Regulated
TMEM150B	-1.94027	5.54792	-6.96745	6.59e-11	1.61e-09	14.2235	Down-Regulated
ADAM19	-1.29799	7.92673	-6.94878	7.31e-11	1.77e-09	14.1223	Down-Regulated
RASGRP4	-1.31851	10.1423	-6.9412	7.62e-11	1.84e-09	14.0814	Down-Regulated
UPK3A	-1.56455	1.45933	-6.92491	8.34e-11	2e-09	13.9933	Down-Regulated
SIGLEC14	-1.69511	8.17785	-6.91993	8.57e-11	2.04e-09	13.9664	Down-Regulated
HLA-DPA1	-1.87344	11.6395	-6.91377	8.87e-11	2.1e-09	13.9331	Down-Regulated
LOC388387	-1.69977	2.30279	-6.90128	9.5e-11	2.24e-09	13.8658	Down-Regulated
SERPINB8	-1.38922	9.97109	-6.88817	1.02e-10	2.4e-09	13.7951	Down-Regulated
SGMS2	-2.27217	7.46531	-6.88398	1.05e-10	2.45e-09	13.7725	Down-Regulated
RARG	-1.02959	7.12358	-6.86843	1.14e-10	2.64e-09	13.6889	Down-Regulated
KCNC3	-2.21719	5.29728	-6.86088	1.19e-10	2.75e-09	13.6483	Down-Regulated
CCR3	-1.4956	3.22608	-6.84148	1.32e-10	3.04e-09	13.5441	Down-Regulated
PHOSPHO1	-1.63292	5.57591	-6.83999	1.33e-10	3.07e-09	13.5361	Down-Regulated
GPR137B	-1.03052	6.51569	-6.83398	1.38e-10	3.16e-09	13.5039	Down-Regulated
TMEM170B	-1.32038	10.638	-6.82941	1.41e-10	3.24e-09	13.4794	Down-Regulated
METRNL	-1.33409	7.50397	-6.81868	1.5e-10	3.41e-09	13.4219	Down-Regulated
PPFIA4	-1.87533	5.10425	-6.79326	1.72e-10	3.87e-09	13.2859	Down-Regulated
IQSEC2	-1.40488	7.83914	-6.78571	1.79e-10	4.02e-09	13.2456	Down-Regulated
LOC152225	-1.49986	1.2496	-6.78504	1.8e-10	4.03e-09	13.242	Down-Regulated
TBC1D8	-1.09197	8.58277	-6.7656	2e-10	4.42e-09	13.1383	Down-Regulated
HLA-DMA	-1.28092	10.8874	-6.76476	2.01e-10	4.43e-09	13.1338	Down-Regulated
KCNH3	-1.50364	4.71901	-6.75914	2.07e-10	4.57e-09	13.1039	Down-Regulated
GFRA2	-1.58541	3.29175	-6.75632	2.1e-10	4.62e-09	13.0888	Down-Regulated
CAST	-1.08555	11.0241	-6.75624	2.1e-10	4.62e-09	13.0884	Down-Regulated
RNASE1	-2.03412	4.82028	-6.74189	2.27e-10	4.94e-09	13.012	Down-Regulated
SLC1A3	-1.53329	7.56956	-6.731	2.41e-10	5.22e-09	12.9541	Down-Regulated
CAMK2D	-1.59842	6.89661	-6.72852	2.45e-10	5.28e-09	12.941	Down-Regulated
CLEC12A	-1.16304	10.3987	-6.7098	2.71e-10	5.79e-09	12.8415	Down-Regulated
GPNMB	-1.92676	3.95194	-6.70542	2.77e-10	5.91e-09	12.8183	Down-Regulated
STS	-1.11802	8.24649	-6.69215	2.98e-10	6.32e-09	12.7479	Down-Regulated
TXNDC2	-1.03747	1.15543	-6.67743	3.23e-10	6.78e-09	12.67	Down-Regulated
CXCL10	-1.78465	3.00844	-6.6757	3.26e-10	6.83e-09	12.6609	Down-Regulated
GPR120	-1.49055	1.66858	-6.66708	3.41e-10	7.12e-09	12.6153	Down-Regulated
ANXA2P1	-1.38383	4.94724	-6.65984	3.55e-10	7.37e-09	12.577	Down-Regulated
ZBP1	-1.30471	5.18743	-6.65628	3.62e-10	7.49e-09	12.5582	Down-Regulated
WNT5B	-1.383	3.70302	-6.65154	3.71e-10	7.66e-09	12.5332	Down-Regulated
CPVL	-2.09996	8.73392	-6.5978	4.96e-10	1e-08	12.2502	Down-Regulated
SLAMF1	-1.27313	5.67628	-6.58576	5.29e-10	1.06e-08	12.187	Down-Regulated
MYO1E	-1.5169	6.22132	-6.58025	5.45e-10	1.09e-08	12.1581	Down-Regulated
C9orf106	-1.30625	1.68955	-6.51535	7.72e-10	1.51e-08	11.8187	Down-Regulated
SLC12A8	-1.20284	2.69806	-6.51089	7.9e-10	1.54e-08	11.7955	Down-Regulated
FLJ45445	-1.3082	5.94501	-6.50343	8.23e-10	1.6e-08	11.7566	Down-Regulated
KIF1C	-1.03512	8.28998	-6.48568	9.04e-10	1.74e-08	11.6642	Down-Regulated
HLA-DPB1	-1.71575	10.7943	-6.48309	9.17e-10	1.77e-08	11.6508	Down-Regulated
GCHFR	-1.00518	5.4163	-6.47514	9.56e-10	1.84e-08	11.6094	Down-Regulated
ARAP3	-1.99397	7.34207	-6.46996	9.83e-10	1.88e-08	11.5826	Down-Regulated
IL21R	-1.21612	5.8918	-6.46812	9.93e-10	1.89e-08	11.573	Down-Regulated
OSCAR	-1.82348	8.78637	-6.46524	1.01e-09	1.92e-08	11.558	Down-Regulated
MDFIC	-1.36083	9.74038	-6.44064	1.15e-09	2.16e-08	11.4305	Down-Regulated
RHOU	-1.47058	8.15212	-6.44021	1.15e-09	2.16e-08	11.4283	Down-Regulated
MAN1C1	-1.33697	5.85448	-6.42041	1.28e-09	2.39e-08	11.3259	Down-Regulated
METTL7B	-2.17532	6.29537	-6.40243	1.41e-09	2.6e-08	11.2331	Down-Regulated
EXT1	-1.5667	5.72924	-6.3952	1.46e-09	2.7e-08	11.1957	Down-Regulated
TLR2	-1.24662	10.9084	-6.39315	1.48e-09	2.72e-08	11.1852	Down-Regulated
LOC100233209	-1.10225	6.44272	-6.38603	1.53e-09	2.81e-08	11.1485	Down-Regulated
VENTX	-2.39525	4.97303	-6.38596	1.53e-09	2.81e-08	11.1481	Down-Regulated
CPAMD8	-1.74507	4.37138	-6.38167	1.57e-09	2.88e-08	11.126	Down-Regulated
IL1R2	-2.49908	3.06005	-6.37681	1.61e-09	2.94e-08	11.101	Down-Regulated
SH3BP5	-1.62526	7.51854	-6.37395	1.64e-09	2.99e-08	11.0863	Down-Regulated
CES1	-3.23187	4.3136	-6.37336	1.64e-09	2.99e-08	11.0833	Down-Regulated
SLC2A9	-1.26474	7.16628	-6.3631	1.73e-09	3.15e-08	11.0305	Down-Regulated
RGL1	-1.60492	5.07783	-6.35873	1.77e-09	3.22e-08	11.008	Down-Regulated
SLAMF7	-1.34639	7.76276	-6.35392	1.82e-09	3.29e-08	10.9833	Down-Regulated
HLA-DQB1	-2.00719	9.4421	-6.34697	1.88e-09	3.4e-08	10.9477	Down-Regulated
DPYSL2	-1.47526	10.1119	-6.32963	2.06e-09	3.69e-08	10.8588	Down-Regulated
CCL22	-1.41448	1.53206	-6.31864	2.19e-09	3.87e-08	10.8025	Down-Regulated
SIRPB2	-1.4455	9.98708	-6.31107	2.28e-09	4.02e-08	10.7638	Down-Regulated
CATSPER1	-1.59383	3.78629	-6.29649	2.46e-09	4.32e-08	10.6893	Down-Regulated
CDKN2B	-1.62012	4.71	-6.29174	2.52e-09	4.41e-08	10.665	Down-Regulated
HHLA2	-1.62768	3.65007	-6.28808	2.57e-09	4.48e-08	10.6464	Down-Regulated
TNFRSF9	-1.25628	2.89681	-6.28336	2.63e-09	4.59e-08	10.6222	Down-Regulated
PLB1	-1.10313	8.52355	-6.27377	2.77e-09	4.79e-08	10.5734	Down-Regulated
ALOX5	-1.68075	9.61525	-6.26265	2.93e-09	5.05e-08	10.5168	Down-Regulated
ACOX2	-1.79301	2.50771	-6.25631	3.03e-09	5.2e-08	10.4845	Down-Regulated
SNTB2	-1.0094	7.47704	-6.22755	3.52e-09	5.96e-08	10.3385	Down-Regulated
GPR183	-1.03938	9.37929	-6.22714	3.53e-09	5.96e-08	10.3364	Down-Regulated
TRIM7	-1.29273	4.75238	-6.22694	3.53e-09	5.96e-08	10.3353	Down-Regulated
PCSK5	-1.53399	3.96318	-6.21812	3.7e-09	6.22e-08	10.2906	Down-Regulated
ARHGEF11	-1.80718	8.78951	-6.20042	4.06e-09	6.76e-08	10.201	Down-Regulated
HLA-F	-1.12189	9.07762	-6.17701	4.58e-09	7.57e-08	10.0828	Down-Regulated
RNASE4	-1.34437	4.9876	-6.17471	4.63e-09	7.65e-08	10.0712	Down-Regulated
UBTD1	-1.02713	6.34901	-6.1695	4.76e-09	7.82e-08	10.0449	Down-Regulated
CLEC4E	-2.48127	4.93986	-6.16904	4.77e-09	7.84e-08	10.0426	Down-Regulated
HLA-DRB6	-2.05456	7.0377	-6.16552	4.86e-09	7.96e-08	10.0249	Down-Regulated
MKX	-1.0703	1.59866	-6.15805	5.05e-09	8.22e-08	9.98724	Down-Regulated
CLEC6A	-1.13037	1.00955	-6.14788	5.32e-09	8.63e-08	9.93606	Down-Regulated
HLA-DQA1	-1.80102	9.09951	-6.1404	5.53e-09	8.94e-08	9.89844	Down-Regulated
H2AFJ	-1.31715	7.47356	-6.13888	5.58e-09	9e-08	9.89082	Down-Regulated
BLNK	-1.93435	6.49789	-6.12543	5.98e-09	9.56e-08	9.82327	Down-Regulated
ASB2	-1.28841	4.70338	-6.11812	6.21e-09	9.9e-08	9.78658	Down-Regulated
KIR3DX1	-1.63863	2.74581	-6.11554	6.29e-09	1e-07	9.77369	Down-Regulated
SLED1	-1.49749	4.5433	-6.11198	6.41e-09	1.02e-07	9.75581	Down-Regulated
NEXN	-1.42449	6.57072	-6.10546	6.62e-09	1.05e-07	9.72315	Down-Regulated
C17orf60	-1.13544	5.99178	-6.06529	8.14e-09	1.26e-07	9.52244	Down-Regulated
CAMSAP1L1	-1.26159	5.31852	-6.04684	8.95e-09	1.37e-07	9.43053	Down-Regulated
IFNK	-1.14569	2.92166	-6.03637	9.44e-09	1.44e-07	9.37842	Down-Regulated
NHSL2	-1.5242	8.45572	-6.01705	1.04e-08	1.57e-07	9.28248	Down-Regulated
OLR1	-1.7882	3.81193	-6.01609	1.05e-08	1.58e-07	9.27772	Down-Regulated
P2RY6	-1.4428	4.30113	-6.0069	1.1e-08	1.64e-07	9.23216	Down-Regulated
PNOC	-1.14894	4.03422	-6.00082	1.13e-08	1.69e-07	9.20203	Down-Regulated
ICAM1	-1.02449	8.75362	-5.99035	1.19e-08	1.77e-07	9.15025	Down-Regulated
TMEM105	-2.30561	3.45099	-5.98372	1.23e-08	1.82e-07	9.11745	Down-Regulated
FAM105A	-1.63384	8.70152	-5.96117	1.38e-08	2.03e-07	9.00612	Down-Regulated
TMEM38A	-1.48124	2.98339	-5.96021	1.39e-08	2.04e-07	9.00136	Down-Regulated
GAS7	-1.08482	11.45	-5.95327	1.44e-08	2.1e-07	8.96717	Down-Regulated
GRK5	-1.17242	6.3788	-5.95267	1.45e-08	2.1e-07	8.96422	Down-Regulated
KCTD7	-1.15681	7.23594	-5.94876	1.47e-08	2.14e-07	8.94497	Down-Regulated
FGD6	-1.22681	7.36624	-5.94081	1.53e-08	2.21e-07	8.90584	Down-Regulated
SLC24A4	-1.84008	7.68086	-5.93648	1.57e-08	2.26e-07	8.88454	Down-Regulated
OR52K1	-1.27682	1.71562	-5.93553	1.58e-08	2.27e-07	8.87987	Down-Regulated
SERPINB9	-1.27214	9.0961	-5.93195	1.61e-08	2.3e-07	8.86224	Down-Regulated
EEF1DP3	-1.27766	3.05301	-5.93099	1.61e-08	2.31e-07	8.85757	Down-Regulated
ADM	-1.67989	4.58599	-5.92518	1.66e-08	2.37e-07	8.829	Down-Regulated
CSTA	-1.96942	8.3207	-5.91597	1.74e-08	2.47e-07	8.78381	Down-Regulated
NOS3	-1.26952	3.67277	-5.90584	1.83e-08	2.58e-07	8.7341	Down-Regulated
MTSS1	-1.14465	9.34775	-5.8971	1.91e-08	2.69e-07	8.69132	Down-Regulated
PLA2G7	-1.85391	2.63401	-5.88908	1.99e-08	2.79e-07	8.65208	Down-Regulated
PDCD1LG2	-1.16101	3.07731	-5.88652	2.02e-08	2.82e-07	8.63955	Down-Regulated
SNX10	-1.02766	9.55172	-5.87513	2.14e-08	2.97e-07	8.58386	Down-Regulated
CRYBG3	-1.53839	7.33116	-5.86614	2.24e-08	3.09e-07	8.53998	Down-Regulated
PELI1	-1.06326	9.77774	-5.86379	2.26e-08	3.12e-07	8.52852	Down-Regulated
SEMA4A	-1.15675	10.2286	-5.85153	2.41e-08	3.3e-07	8.4688	Down-Regulated
CXCR1	-1.44955	4.17851	-5.84196	2.52e-08	3.43e-07	8.42218	Down-Regulated
BLVRA	-1.42474	7.37881	-5.84171	2.53e-08	3.43e-07	8.42099	Down-Regulated
FAM151B	-1.18855	5.21195	-5.83993	2.55e-08	3.46e-07	8.41233	Down-Regulated
TREML4	-1.67902	3.4047	-5.80316	3.06e-08	4.09e-07	8.23382	Down-Regulated
CLEC4F	-1.30946	1.41475	-5.75804	3.84e-08	5.05e-07	8.01586	Down-Regulated
ACSL1	-1.06902	10.7166	-5.7493	4.01e-08	5.25e-07	7.97377	Down-Regulated
HLA-DRB5	-1.83301	9.02301	-5.7421	4.15e-08	5.43e-07	7.93909	Down-Regulated
PLA2G2D	-1.25727	2.38239	-5.73722	4.25e-08	5.54e-07	7.91564	Down-Regulated
TMEM176A	-2.1545	5.45121	-5.73539	4.29e-08	5.59e-07	7.90683	Down-Regulated
GNPDA1	-1.07323	8.50459	-5.72642	4.49e-08	5.82e-07	7.86376	Down-Regulated
CHST2	-1.04905	8.28648	-5.68362	5.54e-08	7.03e-07	7.65883	Down-Regulated
EPSTI1	-1.67154	6.15303	-5.68067	5.62e-08	7.11e-07	7.64475	Down-Regulated
ARNTL	-1.00072	7.24524	-5.66081	6.2e-08	7.76e-07	7.55004	Down-Regulated
KCNJ15	-1.69769	3.25671	-5.64835	6.59e-08	8.2e-07	7.49071	Down-Regulated
LOC389634	-1.31407	3.05638	-5.63802	6.93e-08	8.59e-07	7.44164	Down-Regulated
AATK	-1.17842	6.81489	-5.61075	7.92e-08	9.7e-07	7.31229	Down-Regulated
HRH2	-1.19409	8.89669	-5.60746	8.05e-08	9.84e-07	7.29674	Down-Regulated
VNN1	-2.44274	7.99301	-5.59733	8.46e-08	1.03e-06	7.24884	Down-Regulated
SRC	-1.21621	8.05292	-5.58619	8.93e-08	1.08e-06	7.19622	Down-Regulated
CCIN	-1.1403	3.97038	-5.56747	9.78e-08	1.17e-06	7.10797	Down-Regulated
SNX25	-1.31402	4.94468	-5.54904	1.07e-07	1.27e-06	7.02125	Down-Regulated
PPM1J	-1.65579	2.61415	-5.54675	1.08e-07	1.28e-06	7.01049	Down-Regulated
HLX	-1.0039	8.35441	-5.53705	1.13e-07	1.34e-06	6.96497	Down-Regulated
SLFN5	-1.05404	7.94584	-5.51722	1.25e-07	1.46e-06	6.87209	Down-Regulated
MANSC1	-1.31658	6.45438	-5.507	1.31e-07	1.52e-06	6.8243	Down-Regulated
EMR4P	-1.92351	5.57221	-5.49028	1.42e-07	1.64e-06	6.74625	Down-Regulated
PI4K2A	-1.00906	7.72882	-5.48059	1.49e-07	1.71e-06	6.70104	Down-Regulated
HLA-DQB2	-1.74164	3.31531	-5.48031	1.49e-07	1.71e-06	6.69976	Down-Regulated
ATP10A	-1.8531	7.65096	-5.47951	1.5e-07	1.72e-06	6.69602	Down-Regulated
PLD4	-1.68166	8.94841	-5.47011	1.57e-07	1.79e-06	6.65231	Down-Regulated
BPI	-2.45731	5.97297	-5.45066	1.72e-07	1.94e-06	6.56191	Down-Regulated
TRPV4	-1.52139	1.69507	-5.45038	1.72e-07	1.94e-06	6.56063	Down-Regulated
HP	-1.58005	6.19382	-5.44217	1.79e-07	2.01e-06	6.52254	Down-Regulated
S100A10	-1.4722	9.8004	-5.43402	1.86e-07	2.08e-06	6.4848	Down-Regulated
TMEM144	-1.17728	7.0249	-5.4096	2.09e-07	2.31e-06	6.37194	Down-Regulated
CAMP	-1.69143	2.81876	-5.39587	2.23e-07	2.45e-06	6.3086	Down-Regulated
PLAUR	-1.01453	8.9718	-5.38202	2.39e-07	2.6e-06	6.24487	Down-Regulated
GPR141	-1.04857	6.71007	-5.37547	2.46e-07	2.67e-06	6.21476	Down-Regulated
GPR34	-1.20743	5.88706	-5.36011	2.65e-07	2.85e-06	6.14428	Down-Regulated
NID1	-1.91162	8.42312	-5.35061	2.77e-07	2.96e-06	6.10074	Down-Regulated
CLCN5	-1.0219	8.25538	-5.3494	2.78e-07	2.97e-06	6.0952	Down-Regulated
ATOH8	-1.14085	2.79743	-5.33099	3.04e-07	3.22e-06	6.01102	Down-Regulated
MX1	-1.35573	8.35221	-5.32913	3.06e-07	3.25e-06	6.0025	Down-Regulated
LONRF3	-1.3419	5.93261	-5.32712	3.09e-07	3.27e-06	5.99334	Down-Regulated
TMEM176B	-2.09967	6.2607	-5.32326	3.15e-07	3.32e-06	5.97571	Down-Regulated
AKAP7	-1.15797	7.37221	-5.32038	3.19e-07	3.35e-06	5.96256	Down-Regulated
FCGR3B	-1.97673	4.40432	-5.30581	3.42e-07	3.56e-06	5.89616	Down-Regulated
LILRA4	-1.71816	3.7136	-5.30436	3.44e-07	3.57e-06	5.88957	Down-Regulated
PGA3	-1.1995	1.06833	-5.29266	3.64e-07	3.75e-06	5.83636	Down-Regulated
AHR	-1.16567	11.1462	-5.2896	3.69e-07	3.8e-06	5.82249	Down-Regulated
ANKRD55	-1.20127	3.42308	-5.2768	3.92e-07	4e-06	5.76439	Down-Regulated
FCRLB	-1.03082	3.88361	-5.26476	4.15e-07	4.21e-06	5.70983	Down-Regulated
KIF17	-2.03055	4.59802	-5.25774	4.29e-07	4.33e-06	5.6781	Down-Regulated
CCL5	-1.00994	9.17943	-5.2515	4.41e-07	4.45e-06	5.64987	Down-Regulated
FEZ1	-1.43578	3.25015	-5.24932	4.46e-07	4.49e-06	5.64005	Down-Regulated
THBS1	-2.00176	8.5551	-5.23609	4.74e-07	4.75e-06	5.58034	Down-Regulated
RGS10	-1.04517	8.25775	-5.20441	5.5e-07	5.38e-06	5.4378	Down-Regulated
RTN1	-1.78886	4.13349	-5.20326	5.53e-07	5.41e-06	5.43262	Down-Regulated
SERPINB6	-1.221	10.4933	-5.19947	5.63e-07	5.5e-06	5.41561	Down-Regulated
MPZL2	-1.57693	4.1495	-5.1965	5.7e-07	5.56e-06	5.40232	Down-Regulated
PADI6	-1.00133	1.02255	-5.18888	5.91e-07	5.73e-06	5.36818	Down-Regulated
RNF144B	-1.12009	8.60545	-5.18862	5.92e-07	5.74e-06	5.36699	Down-Regulated
EMR1	-1.48649	8.45567	-5.17733	6.23e-07	6e-06	5.31646	Down-Regulated
FMN1	-1.41253	3.77766	-5.14257	7.32e-07	6.91e-06	5.16141	Down-Regulated
DNAJC5B	-1.25039	1.91531	-5.13902	7.44e-07	7.02e-06	5.14561	Down-Regulated
PDZD7	-1.32653	4.00666	-5.13495	7.58e-07	7.13e-06	5.1275	Down-Regulated
SASH1	-1.85127	3.61206	-5.12068	8.1e-07	7.55e-06	5.06416	Down-Regulated
SLC4A3	-1.73041	3.50151	-5.11006	8.5e-07	7.9e-06	5.01708	Down-Regulated
RNF175	-1.10841	6.22085	-5.09653	9.05e-07	8.34e-06	4.95719	Down-Regulated
MPP7	-1.20541	7.92284	-5.08898	9.37e-07	8.59e-06	4.92383	Down-Regulated
SPINT1	-1.31475	7.60985	-5.07802	9.85e-07	8.99e-06	4.87545	Down-Regulated
TMEM169	-1.13716	2.42758	-5.06286	1.06e-06	9.55e-06	4.80872	Down-Regulated
PLXDC2	-1.15058	8.82961	-5.05576	1.09e-06	9.83e-06	4.7775	Down-Regulated
KCTD17	-1.01536	5.79316	-5.0557	1.09e-06	9.83e-06	4.77723	Down-Regulated
TPRG1	-1.10223	2.27561	-5.05476	1.1e-06	9.86e-06	4.7731	Down-Regulated
RELL2	-1.09096	6.23505	-5.03375	1.21e-06	1.07e-05	4.68091	Down-Regulated
TREML3	-1.0479	2.46895	-5.02874	1.23e-06	1.1e-05	4.65895	Down-Regulated
PECR	-1.42315	4.24013	-5.02786	1.24e-06	1.1e-05	4.65512	Down-Regulated
BAG3	-1.24687	5.34802	-5.02005	1.28e-06	1.14e-05	4.62094	Down-Regulated
LYNX1	-1.31957	3.59548	-5.01894	1.29e-06	1.14e-05	4.61611	Down-Regulated
PTK2	-1.89852	6.58842	-5.01297	1.32e-06	1.17e-05	4.59001	Down-Regulated
SERINC2	-1.69311	5.4345	-5.00062	1.4e-06	1.23e-05	4.53612	Down-Regulated
BASP1	-1.62288	8.10998	-4.99546	1.43e-06	1.25e-05	4.51366	Down-Regulated
RTP4	-1.1193	5.8832	-4.99243	1.45e-06	1.27e-05	4.50045	Down-Regulated
MT1E	-1.49647	3.47438	-4.97387	1.58e-06	1.37e-05	4.41978	Down-Regulated
GGT1	-1.23136	7.40699	-4.96713	1.63e-06	1.41e-05	4.39049	Down-Regulated
DYSF	-1.63325	9.60958	-4.96476	1.65e-06	1.42e-05	4.38023	Down-Regulated
PADI4	-1.17389	8.736	-4.96055	1.68e-06	1.44e-05	4.36198	Down-Regulated
GBP1	-1.39179	6.99597	-4.95689	1.71e-06	1.46e-05	4.34612	Down-Regulated
ADAM8	-1.11882	9.88359	-4.95337	1.73e-06	1.48e-05	4.33087	Down-Regulated
COL8A2	-1.28245	5.87261	-4.93933	1.85e-06	1.57e-05	4.27018	Down-Regulated
ZNF532	-1.44894	6.70167	-4.9326	1.9e-06	1.62e-05	4.24113	Down-Regulated
ADAMDEC1	-1.54899	3.05034	-4.93224	1.91e-06	1.62e-05	4.23956	Down-Regulated
DAGLA	-1.42246	6.10592	-4.92845	1.94e-06	1.64e-05	4.22324	Down-Regulated
PGM5	-1.37874	1.95652	-4.92271	1.99e-06	1.68e-05	4.19849	Down-Regulated
SKAP2	-1.15689	10.7074	-4.92249	1.99e-06	1.68e-05	4.19754	Down-Regulated
TRNP1	-1.25561	2.4869	-4.91423	2.07e-06	1.74e-05	4.16196	Down-Regulated
IFIT1	-1.08755	6.24053	-4.89914	2.21e-06	1.85e-05	4.09715	Down-Regulated
ULK2	-1.00102	8.20199	-4.88599	2.34e-06	1.95e-05	4.04072	Down-Regulated
MARCKS	-1.31548	8.25472	-4.88306	2.37e-06	1.97e-05	4.0282	Down-Regulated
PRKCA	-1.15844	9.09928	-4.87482	2.46e-06	2.03e-05	3.99292	Down-Regulated
CTSL2	-1.30456	1.29848	-4.87208	2.49e-06	2.05e-05	3.9812	Down-Regulated
PDE7B	-1.1841	5.45094	-4.86942	2.52e-06	2.08e-05	3.96985	Down-Regulated
HLA-DQA2	-1.68041	5.96738	-4.85394	2.7e-06	2.2e-05	3.90375	Down-Regulated
GPR109B	-1.10498	5.85137	-4.84463	2.82e-06	2.29e-05	3.86411	Down-Regulated
TLR10	-1.00864	6.30987	-4.82571	3.06e-06	2.45e-05	3.78371	Down-Regulated
NRG1	-1.35153	1.4913	-4.82377	3.09e-06	2.47e-05	3.77546	Down-Regulated
MMP17	-1.43329	6.17325	-4.8007	3.42e-06	2.71e-05	3.67777	Down-Regulated
C7orf58	-1.78157	4.65658	-4.78882	3.6e-06	2.84e-05	3.62757	Down-Regulated
PARM1	-1.07356	5.16302	-4.77881	3.77e-06	2.96e-05	3.5854	Down-Regulated
C6orf192	-1.07172	6.04519	-4.77444	3.84e-06	3.01e-05	3.56697	Down-Regulated
KCNK10	-1.64473	1.82168	-4.76935	3.92e-06	3.07e-05	3.54556	Down-Regulated
HNRPLL	-1.34954	7.224	-4.76834	3.94e-06	3.08e-05	3.54133	Down-Regulated
G0S2	-1.57715	3.95085	-4.74594	4.35e-06	3.36e-05	3.44727	Down-Regulated
ABCA9	-1.38584	4.29694	-4.72052	4.86e-06	3.71e-05	3.34097	Down-Regulated
HLA-DPB2	-1.18221	1.79326	-4.70804	5.13e-06	3.9e-05	3.28895	Down-Regulated
RAB11FIP5	-1.28503	5.30321	-4.69761	5.37e-06	4.05e-05	3.24558	Down-Regulated
C6orf97	-1.45478	4.03385	-4.6957	5.41e-06	4.08e-05	3.2376	Down-Regulated
TAS2R60	-1.14102	3.91111	-4.68619	5.64e-06	4.23e-05	3.19812	Down-Regulated
FZD2	-1.43396	5.92873	-4.66571	6.16e-06	4.58e-05	3.11328	Down-Regulated
GABBR1	-1.45855	8.67604	-4.66147	6.27e-06	4.65e-05	3.09576	Down-Regulated
TRPS1	-1.39426	8.5529	-4.6429	6.8e-06	4.97e-05	3.01915	Down-Regulated
CIITA	-1.16719	10.9775	-4.63359	7.07e-06	5.15e-05	2.98079	Down-Regulated
KRT80	-1.26092	2.88218	-4.62898	7.21e-06	5.25e-05	2.96184	Down-Regulated
RXFP2	-1.48748	4.28495	-4.62691	7.28e-06	5.29e-05	2.95335	Down-Regulated
LAMB3	-1.12331	2.84395	-4.60465	8.01e-06	5.76e-05	2.86205	Down-Regulated
RYR1	-1.43637	4.93162	-4.60121	8.13e-06	5.83e-05	2.84795	Down-Regulated
KCNA3	-1.05352	8.02688	-4.58888	8.56e-06	6.11e-05	2.79757	Down-Regulated
THBD	-1.01822	6.64743	-4.58745	8.62e-06	6.14e-05	2.79174	Down-Regulated
PTGIR	-1.31362	6.4189	-4.58414	8.74e-06	6.22e-05	2.77824	Down-Regulated
CCL3	-1.0531	5.70478	-4.58345	8.77e-06	6.23e-05	2.77542	Down-Regulated
MYO1C	-1.01296	7.34847	-4.57639	9.03e-06	6.4e-05	2.74665	Down-Regulated
C1QB	-1.77753	5.50791	-4.56794	9.36e-06	6.6e-05	2.71224	Down-Regulated
SCARA5	-1.04374	1.11786	-4.56274	9.57e-06	6.72e-05	2.69111	Down-Regulated
KIF26B	-1.26308	6.88685	-4.53811	1.06e-05	7.38e-05	2.59121	Down-Regulated
AIFM3	-1.28249	6.1098	-4.51599	1.17e-05	8.02e-05	2.50183	Down-Regulated
IL28RA	-1.01188	4.37794	-4.49461	1.28e-05	8.68e-05	2.41581	Down-Regulated
TBC1D12	-1.37204	4.64677	-4.49378	1.28e-05	8.71e-05	2.41247	Down-Regulated
PFKFB2	-1.07221	7.68224	-4.48638	1.32e-05	8.94e-05	2.38277	Down-Regulated
STEAP4	-1.34909	4.94656	-4.47574	1.38e-05	9.3e-05	2.34011	Down-Regulated
KLK1	-1.0919	1.73016	-4.47203	1.4e-05	9.43e-05	2.32529	Down-Regulated
PRKAR2B	-1.04393	9.31964	-4.45396	1.51e-05	0.000101	2.25311	Down-Regulated
C1QC	-1.71072	5.18233	-4.44934	1.54e-05	0.000102	2.2347	Down-Regulated
KLHL30	-1.08828	1.56498	-4.4349	1.64e-05	0.000108	2.1772	Down-Regulated
APCDD1	-1.53398	3.82802	-4.43026	1.67e-05	0.00011	2.1588	Down-Regulated
FCGBP	-1.21675	5.7764	-4.42492	1.71e-05	0.000112	2.13759	Down-Regulated
FN1	-1.22694	7.75379	-4.41374	1.79e-05	0.000117	2.09329	Down-Regulated
SERPINI2	-1.4127	5.11982	-4.39606	1.93e-05	0.000124	2.02338	Down-Regulated
C13orf18	-1.10424	6.83362	-4.37701	2.08e-05	0.000133	1.94832	Down-Regulated
WDR49	-1.47544	6.7944	-4.36956	2.15e-05	0.000137	1.91905	Down-Regulated
2019-09-10	-1.10176	3.3404	-4.36001	2.23e-05	0.000141	1.88159	Down-Regulated
LRP1B	-1.03131	1.23417	-4.34715	2.36e-05	0.000148	1.83122	Down-Regulated
PTGS2	-1.28554	8.74433	-4.34581	2.37e-05	0.000148	1.82598	Down-Regulated
C2	-1.86831	5.86636	-4.33816	2.44e-05	0.000152	1.79606	Down-Regulated
NMUR1	-1.21315	5.56533	-4.33361	2.49e-05	0.000155	1.7783	Down-Regulated
CD163L1	-1.17995	2.89866	-4.33359	2.49e-05	0.000155	1.77824	Down-Regulated
PDE2A	-1.1844	3.4651	-4.31273	2.71e-05	0.000167	1.69699	Down-Regulated
CLEC1B	-1.12328	3.27363	-4.30705	2.78e-05	0.000171	1.67493	Down-Regulated
NDRG2	-1.08588	6.33744	-4.29531	2.91e-05	0.000178	1.6294	Down-Regulated
ELOVL3	-1.20737	2.77804	-4.29126	2.96e-05	0.000181	1.61372	Down-Regulated
ECHDC3	-1.044	4.85836	-4.28407	3.05e-05	0.000185	1.5859	Down-Regulated
TIMD4	-1.29257	3.2484	-4.28403	3.05e-05	0.000185	1.58574	Down-Regulated
PLA2G4C	-1.15055	3.7452	-4.25674	3.4e-05	0.000204	1.48051	Down-Regulated
STARD8	-1.06077	8.27446	-4.24918	3.51e-05	0.00021	1.45146	Down-Regulated
OLIG1	-1.39947	6.65678	-4.24017	3.64e-05	0.000216	1.41689	Down-Regulated
NR4A1	-1.17466	8.49437	-4.23573	3.71e-05	0.00022	1.39986	Down-Regulated
SDC2	-1.46848	2.85139	-4.23529	3.71e-05	0.00022	1.39818	Down-Regulated
ITGB5	-1.07527	5.93036	-4.2324	3.76e-05	0.000222	1.38712	Down-Regulated
ARHGAP29	-1.28721	3.30765	-4.22663	3.84e-05	0.000227	1.36504	Down-Regulated
CD52	-1.12386	9.56658	-4.21791	3.98e-05	0.000234	1.33171	Down-Regulated
C15orf38	-1.35411	3.91273	-4.20858	4.13e-05	0.000242	1.29612	Down-Regulated
DKK2	-1.55925	2.85493	-4.20683	4.16e-05	0.000243	1.28946	Down-Regulated
MRC1	-1.91252	5.9428	-4.18601	4.52e-05	0.000262	1.2103	Down-Regulated
KRT23	-1.46888	2.11405	-4.1791	4.65e-05	0.000268	1.1841	Down-Regulated
ORM1	-1.03293	2.04467	-4.17476	4.73e-05	0.000272	1.16766	Down-Regulated
ABCA6	-1.22342	4.025	-4.1742	4.74e-05	0.000273	1.16553	Down-Regulated
TMEM117	-1.02631	3.1573	-4.1734	4.76e-05	0.000273	1.16253	Down-Regulated
MCOLN2	-1.11217	4.24694	-4.17089	4.8e-05	0.000276	1.15303	Down-Regulated
CLEC4C	-1.63269	2.1727	-4.16789	4.86e-05	0.000279	1.14169	Down-Regulated
CES4	-1.13915	1.2839	-4.1633	4.95e-05	0.000283	1.12432	Down-Regulated
ABLIM3	-1.23173	3.40081	-4.14549	5.32e-05	0.000301	1.05715	Down-Regulated
LMNA	-1.14963	10.0211	-4.09933	6.38e-05	0.000354	0.884209	Down-Regulated
SYN2	-1.15611	2.47337	-4.08967	6.63e-05	0.000365	0.848195	Down-Regulated
CRIP1	-1.13554	8.10411	-4.08938	6.63e-05	0.000366	0.847147	Down-Regulated
CLEC4G	-1.25825	3.18003	-4.08851	6.66e-05	0.000367	0.843884	Down-Regulated
SERPINF1	-1.13553	6.9173	-4.08249	6.81e-05	0.000374	0.821502	Down-Regulated
TPPP3	-1.40338	5.32524	-4.06726	7.23e-05	0.000395	0.76499	Down-Regulated
IFI44L	-1.39259	7.22061	-4.06399	7.33e-05	0.0004	0.75286	Down-Regulated
C1orf54	-1.07714	4.63449	-4.03293	8.27e-05	0.000444	0.638192	Down-Regulated
CADM1	-1.21523	3.95515	-4.00361	9.26e-05	0.00049	0.530627	Down-Regulated
KCNA5	-1.31319	1.85025	-3.99781	9.47e-05	0.000499	0.509408	Down-Regulated
DPP4	-1.02575	5.12987	-3.97932	0.000102	0.00053	0.441972	Down-Regulated
LGI2	-1.14308	3.28137	-3.97241	0.000104	0.000543	0.416858	Down-Regulated
DTNA	-1.77564	4.41267	-3.96031	0.000109	0.000564	0.372935	Down-Regulated
ST6GALNAC3	-1.09994	3.1602	-3.95103	0.000113	0.000581	0.339324	Down-Regulated
SERPINB10	-1.4916	6.21761	-3.94754	0.000115	0.000587	0.326718	Down-Regulated
SLC12A3	-1.03846	1.84754	-3.93066	0.000123	0.000622	0.265794	Down-Regulated
SUCLG2	-1.05464	7.90714	-3.92923	0.000123	0.000625	0.260639	Down-Regulated
ZNF503	-1.23557	6.06331	-3.89292	0.000142	0.000704	0.130386	Down-Regulated
PRKCDBP	-1.2563	2.48898	-3.88154	0.000148	0.000732	0.08976	Down-Regulated
GPR124	-1.08474	9.12864	-3.8741	0.000152	0.00075	0.063258	Down-Regulated
COPZ2	-1.1199	2.25568	-3.84304	0.000171	0.000831	-0.04692	Down-Regulated
PHACTR3	-1.59455	2.63316	-3.84201	0.000171	0.000833	-0.05057	Down-Regulated
MMP8	-1.82417	5.26885	-3.84079	0.000172	0.000836	-0.05487	Down-Regulated
OLFML3	-1.10056	4.4927	-3.83959	0.000173	0.00084	-0.05911	Down-Regulated
CECR6	-1.27102	6.54473	-3.8394	0.000173	0.00084	-0.05979	Down-Regulated
DES	-1.29553	2.03396	-3.83606	0.000175	0.000849	-0.07159	Down-Regulated
ME1	-1.3785	4.61337	-3.83197	0.000178	0.000861	-0.08601	Down-Regulated
PLA2G16	-1.25135	4.81518	-3.82929	0.00018	0.000868	-0.09543	Down-Regulated
COLEC12	-1.15629	2.99222	-3.81089	0.000193	0.00092	-0.16017	Down-Regulated
OPLAH	-1.02808	4.51773	-3.79672	0.000203	0.000963	-0.20984	Down-Regulated
SIGLECP3	-1.00823	6.77707	-3.79085	0.000208	0.000981	-0.23035	Down-Regulated
GDF15	-1.06498	3.15142	-3.7781	0.000218	0.001022	-0.27485	Down-Regulated
SLITRK5	-1.76635	3.94435	-3.77732	0.000218	0.001024	-0.27755	Down-Regulated
SEMA3C	-1.4952	3.46193	-3.76067	0.000232	0.00108	-0.33546	Down-Regulated
CUX2	-1.33529	3.92944	-3.75874	0.000234	0.001088	-0.34215	Down-Regulated
LPAR1	-1.22092	5.02456	-3.74074	0.00025	0.001154	-0.40447	Down-Regulated
SCUBE1	-1.55733	6.27477	-3.73633	0.000254	0.001169	-0.41972	Down-Regulated
CCL23	-1.49378	4.3904	-3.71511	0.000274	0.001248	-0.49278	Down-Regulated
THBS4	-1.1792	3.74351	-3.71257	0.000277	0.001258	-0.50153	Down-Regulated
HNMT	-1.43631	6.40515	-3.70496	0.000285	0.001291	-0.52763	Down-Regulated
TMTC1	-1.18335	3.09968	-3.69784	0.000292	0.001322	-0.55202	Down-Regulated
SETBP1	-1.14586	7.26676	-3.68624	0.000305	0.001374	-0.59166	Down-Regulated
NR4A2	-1.0334	9.24576	-3.67559	0.000317	0.00142	-0.62794	Down-Regulated
CXCL9	-1.1541	2.42469	-3.64938	0.000348	0.001544	-0.71691	Down-Regulated
ANKRD22	-1.08042	5.36368	-3.58455	0.00044	0.00189	-0.93459	Down-Regulated
LYVE1	-1.12956	3.33185	-3.55806	0.000483	0.00206	-1.02257	Down-Regulated
S100P	-1.31668	5.24398	-3.55683	0.000485	0.002067	-1.02662	Down-Regulated
CES8	-1.02665	4.46136	-3.5171	0.000558	0.002331	-1.15747	Down-Regulated
PF4	-1.42845	4.21252	-3.50148	0.00059	0.002448	-1.20858	Down-Regulated
TNNT1	-1.45122	3.21744	-3.49734	0.000598	0.002478	-1.2221	Down-Regulated
PACSIN1	-1.44417	4.30494	-3.4484	0.000709	0.002873	-1.38075	Down-Regulated
HLA-DOA	-1.01455	8.40347	-3.41666	0.000791	0.003166	-1.48261	Down-Regulated
TMEM51	-1.02821	5.98258	-3.41638	0.000792	0.003167	-1.4835	Down-Regulated
RNASE2	-1.00685	11.6819	-3.40687	0.000818	0.003257	-1.51386	Down-Regulated
BVES	-1.02884	1.96936	-3.39205	0.000861	0.003407	-1.56102	Down-Regulated
NRP1	-1.31507	5.81612	-3.34623	0.001006	0.003884	-1.70571	Down-Regulated
LDLRAD3	-1.30369	6.46885	-3.30027	0.001174	0.004444	-1.84907	Down-Regulated
SORCS2	-1.18939	4.05903	-3.27984	0.001257	0.004709	-1.91224	Down-Regulated
GNG11	-1.25568	4.32933	-3.27253	0.001288	0.004812	-1.93475	Down-Regulated
STAB1	-1.38356	12.094	-3.21768	0.001545	0.005637	-2.10231	Down-Regulated
VSTM1	-1.46302	6.00912	-3.20035	0.001635	0.00592	-2.15473	Down-Regulated
ACY3	-1.20904	6.28766	-3.12937	0.002058	0.007188	-2.36683	Down-Regulated
MGAM	-1.11781	6.4685	-3.0929	0.002314	0.007948	-2.47415	Down-Regulated
CETP	-1.11172	3.79146	-3.06077	0.002562	0.008698	-2.56774	Down-Regulated
ITGB3	-1.17782	7.2005	-3.02623	0.002857	0.009553	-2.66741	Down-Regulated
RXFP1	-1.43763	4.48835	-2.97327	0.00337	0.011007	-2.81823	Down-Regulated
CEACAM8	-1.21635	4.32459	-2.94929	0.003629	0.011745	-2.88574	Down-Regulated
LCN2	-1.05338	3.21001	-2.90238	0.004189	0.013307	-3.01638	Down-Regulated
MMP9	-1.18285	4.30026	-2.86528	0.004686	0.014665	-3.11833	Down-Regulated
LPL	-1.07976	5.27621	-2.85583	0.004822	0.015026	-3.14412	Down-Regulated
PROM1	-1.71467	8.69665	-2.84456	0.004987	0.015474	-3.17476	Down-Regulated
S100A16	-1.22491	3.46223	-2.83962	0.005062	0.015671	-3.18814	Down-Regulated
DACH1	-1.06097	7.53638	-2.75091	0.00658	0.019597	-3.42513	Down-Regulated
PPBP	-1.18284	6.45246	-2.73566	0.006879	0.020357	-3.46519	Down-Regulated
SLC22A15	-1.04985	8.0892	-2.73401	0.006912	0.020443	-3.46952	Down-Regulated
PRR16	-1.06785	3.17128	-2.641	0.009028	0.025796	-3.7092	Down-Regulated
HTR1F	-1.27273	5.67666	-2.62476	0.009452	0.026825	-3.75027	Down-Regulated
DEFA1B	-1.38077	5.05148	-2.61912	0.009603	0.027194	-3.76446	Down-Regulated
MOSC1	-1.01217	7.52699	-2.61362	0.009753	0.027558	-3.7783	Down-Regulated
LTF	-1.44086	5.33453	-2.5701	0.011015	0.030596	-3.88677	Down-Regulated
L3MBTL4	-1.10484	3.95431	-2.53512	0.012133	0.033194	-3.97273	Down-Regulated
CLEC5A	-1.02853	7.68995	-2.50177	0.013292	0.035892	-4.05365	Down-Regulated
CLEC4D	-1.05029	4.50234	-2.49499	0.013539	0.036416	-4.06999	Down-Regulated
CALN1	-1.11537	5.99892	-2.4543	0.015112	0.03992	-4.16714	Down-Regulated
TMED7-TICAM2	-1.00476	4.05271	-2.39582	0.017657	0.045416	-4.30416	Down-Regulated
HOXB2	-1.011	6.54804	-2.36969	0.018912	0.048223	-4.36439	Down-Regulated
